# Supplementary material for: Single‐Nucleus RNA Sequencing and Spatial Transcriptomics Reveal the Immunological Microenvironment of Cervical Squamous Cell Carcinoma
Source: Adv Sci (Weinh). 2022 Aug 19;9(29):2203040. doi: 10.1002/advs.202203040 (PMC9561780; doi:10.1002/advs.202203040)
Supplement: Supplementary file 2 — Supplemental Table [file ADVS-9-2203040-s001.xlsx]

## Sheet: Table S1
Table S1. Clinical characteristics and experimental details for samples. Y, experiment conducted; N, experiment not conducted; NA, not available.
Patient Number	Chemotherapy	Tumor Stage	Age	snRNA-seq	ST	HE	IHC	HPV Type
N01	N	Non-cancer	49	N	Y	Y	Y	HPV16
N03	N	Non-cancer	48	N	Y	Y	Y	HPV16
P05	N	IIB	57	N	Y	Y	Y	HPV16
P06	N	IB3	38	N	Y	Y	Y	HPV16
P07	N	IB2	59	N	Y	Y	Y	HPV16
P08	N	NA	46	Y	N	Y	Y	HPV16
P17	N	IIA2	52	N	Y	Y	Y	HPV16
P20	N	IIA1	61	N	Y	Y	Y	HPV16
P21	N	IB2	46	Y	Y	Y	Y	HPV33
P24	N	IIA1	56	N	Y	Y	Y	HPV58
P25	N	IB1	52	N	Y	Y	Y	HPV16
P26	N	IB2	47	N	Y	Y	Y	HPV16
P28	N	IIA2	49	N	Y	Y	Y	HPV16
P29	Twice	IIA2	47	N	Y	Y	Y	HPV16
P32	Twice	IIB	69	N	Y	Y	Y	HPV16
P36	N	IIA1	55	N	Y	Y	Y	HPV16
P42	Twice	III	45	N	Y	Y	Y	HPV16
P48	N	IIA1	48	Y	N	Y	Y	HPV16
P53	N	IIIC1	43	Y	N	Y	Y	HPV16
P54	N	IB2	39	Y	N	Y	Y	HPV18

## Sheet: Table S2
Table S2. snRNA-seq data statistics.
Patient Number	Sample Number	Cell Number After QC	Cell Number After cluster filter	Median Unique UMI/Cell	Median Genes/Cell	Covered HPV length	Total HPV Bases	Effective HPV depth	HPV coverage	HPV type
P08	TJH19	10581	10473	3536	2087	7584	29760484	3924.11	0.959514	HPV16
P21	TJH26	12859	12827	2143	1204	2724	4958910	1820.45	0.344418	HPV33
P48	TJH89	11871	11748	2141	1248	3634	8334315	2293.43	0.459767	HPV16
P53	TJH96	29013	27103	3424	1843	7900	31240560	3954.5	0.999494	HPV16
P54	TJH97	4892	4852	1272	932	3876	224687	57.9688	0.493318	HPV18
The scCancer filtering thresholds for the five samples
P08	Index	Low.threshold	High.threshold
	nUMI	0	10598
	nGene	200	4984
	mito.percent	-Inf	0.005
	ribo.percent	-Inf	0.01
P21	Index	Low.threshold	High.threshold
	nUMI	0	8184
	nGene	200	3523
	mito.percent	-Inf	0.005
	ribo.percent	-Inf	0.019
P48	Index	Low.threshold	High.threshold
	nUMI	0	5905
	nGene	200	2819
	mito.percent	-Inf	0.001
	ribo.percent	-Inf	0.008
P53	Index	Low.threshold	High.threshold
	nUMI	0	11006
	nGene	200	4577
	mito.percent	-Inf	0.002
	ribo.percent	-Inf	0.009
P54	Index	Low.threshold	High.threshold
	nUMI	0	3536
	nGene	200	2229
	mito.percent	-Inf	0.004
	ribo.percent	-Inf	0.01

## Sheet: Table S3
Table S3. Marker genes for the annotation of cell types in CSCC.
Marker gene	Cell type
MUC5B	Columnar epithelial cells
WFDC2	Columnar epithelial cells
CDH5	Endothelial cells
EMCN	Endothelial cells
FLT1	Endothelial cells
EGFL7	Endothelial cells
MYH11	Smooth muscle cells
MYLK	Smooth muscle cells
ACTG2	Smooth muscle cells
LAMA2	Fibroblasts
COL3A1	Fibroblasts
COL1A1	Fibroblasts
FCGR3A	Monocytes
ITGAX	Monocytes
ITGAM	Monocytes
MS4A7	Monocytes
ENPP3	Mast cells
KIT	Mast cells
HLA-DRB1	Myeloid DCs
FCER1A	Myeloid DCs
IL7R	Plasmacytoid DCs
FOXP3	Treg cells
CTLA4	Treg cells
TIGIT	Treg cells
TOX2	Treg cells
CD3E	T cells
CD247	T cells
NCAM1	NK cells
NCR1	NK cells
KLRC1	NK cells
GNLY	NK cells
PFN1	NK cells
GZMA	NK cells
GZMB	NK cells
POU2AF1	B cells
MS4A1	B cells
MZB1	Plsama cells
JCHAIN	Plsama cells
IGKC	Plsama cells
SERPINB3	Cancer cells
TP63	Cancer cells
KRT5	Cancer cells
CDKN2A	Cancer cells

## Sheet: Table S4
Table S4. ST data statistics. ND, not determined. Only samples with a viral genome coverage of >5% and an effective depth of >50x were deemed as HPV positive.
Sample Type	Patient Number	ST Sample Number	Input Reads (M)	Clean Reads (M)	Reads Mapped to Genome (M)	Unique Reads (M)	Bin size for annotation	Edge length per bin (μm)	Median reads per bin	Mean reads per bin	Median genes per bin	Mean genes per bin	Covered HPV length	Total HPV Bases	Effective HPV depth	HPV coverage	HPV type
non-cancer	N01	TJH15	1780	722.06	534.3	53.61	200	99.72	5136	6613.38	2015	2185.92	334	422	1.26347	0.0422304	ND
non-cancer	N03	TJH10	1800	1050	873.59	77.06	200	99.72	5819	10089	2593	3128.26	118	10699	90.6695	0.0147574	ND
non-cancer	N03	TJH11	2810	1730	1320	81.48	200	99.72	6502	9109.95	2634	2932.01	115	19780	172	0.0143822	ND
CSCC	P05	TJH08	2060	1290	1080	263.43	100	49.72	3557	7677.13	1728	2303.18	3206	652702	203.588	0.405515	HPV16
CSCC	P06	TJH14	949.45	531.08	371.06	105.55	100	49.72	5517.5	7343.84	2096.5	2310.36	5568	1925074	345.739	0.704275	HPV16
CSCC	P07	TJH17	1940	682.38	498.18	130.18	100	49.72	3051.5	4109.88	1836	2023.22	5234	1150218	219.759	0.662029	HPV16
CSCC	P17	TJH90	2470	2090	1750	191.47	100	49.72	4533	5814.04	1603	1766.86	7821	8444708	1079.75	0.989249	HPV16
CSCC	P20	TJH24	1850	309.19	191.14	74.75	100	49.72	3949	4724.85	1965	2150.61	7085	1324243	186.908	0.896155	HPV16
CSCC	P21	TJH26	1720	569.2	408.26	154.65	100	49.72	3679	5347.78	1903	2181.47	5842	2707108	463.387	0.738652	HPV33
CSCC	P24	TJH34	1090	894.68	796.55	203.92	100	49.72	11722	13810.7	3691.5	3718.45	6474	11823955	1826.38	0.827454	HPV58
CSCC	P25	TJH35	1030	722.53	631.46	149.84	100	49.72	3720	5022.82	2142	2293.84	2015	354957	176.157	0.25487	HPV16
CSCC	P26	TJH37	1120	695.05	589.54	205.06	100	49.72	4609	7949.82	2220	2568.33	7112	3159154	444.201	0.89957	HPV16
CSCC	P28	TJH45	857.13	556.58	460.82	243.52	100	49.72	4764	7093.91	2172.5	2481.27	6252	2106972	337.008	0.790792	HPV16
CSCC	P28	TJH46	1230	953.2	837.41	143.21	100	49.72	3166	5726.78	1585	1984.58	6303	3088308	489.974	0.797243	HPV16
CSCC	P29	TJH48	1070	598.01	499.29	124.03	100	49.72	6478	11170.7	2565.5	3096.71	6874	2696227	392.236	0.869466	HPV16
CSCC	P32	TJH55	1120	816.44	705.08	200.1	100	49.72	10574	12115.1	3628	3620.78	595	253873	426.677	0.0752593	HPV16
CSCC	P36	TJH66	2570	1260	955.38	294.76	100	49.72	7590.5	8730.16	3020	3132.31	7817	4334489	554.495	0.988743	HPV16
CSCC	P42	TJH76	3880	2200	1770	556.58	100	49.72	17124.5	17528.8	4193	4152.44	7895	8858056	1121.98	0.998609	HPV16

## Sheet: Table S5
Table S5. Expression matrix of immune genes in ST areas.
Gene Name	Blood_vessel_11_TJH08	Blood_vessel_12_TJH08	Blood_vessel_9_TJH15	Blood_vessel_6_TJH17	Blood_vessel_5_TJH35	Blood_vessel_17_TJH37	Blood_vessel_19_TJH37	Blood_vessel_14_TJH45	Blood_vessel_8_TJH46	Blood_vessel_4_TJH48	Blood_vessel_9_TJH48	Blood_vessel_0_TJH55	Blood_vessel_15_TJH55	Blood_vessel_5_TJH55	Blood_vessel_12_TJH90	Gland_13_TJH17	Gland_10_TJH34	Gland_13_TJH37	Gland_13_TJH76	Gland_15_TJH90	Gland_tumor_18_TJH90	Necrosis_10_TJH08	Necrosis_1_TJH90	Necrosis_11_TJH90	Necrosis_5_TJH90	Necrosis_6_TJH90	Stroma_0_TJH08	Stroma_1_TJH08	Stroma_1_TJH14	Stroma_10_TJH14	Stroma_11_TJH14	Stroma_7_TJH14	Stroma_8_TJH14	Stroma_9_TJH14	Stroma_1_TJH17	Stroma_12_TJH17	Stroma_2_TJH17	Stroma_3_TJH17	Stroma_0_TJH24	Stroma_5_TJH24	Stroma_9_TJH26	Stroma_0_TJH34	Stroma_11_TJH34	Stroma_6_TJH34	Stroma_8_TJH34	Stroma_1_TJH35	Stroma_9_TJH35	Stroma_16_TJH37	Stroma_0_TJH45
CD27	0.513248	0.199995	0.227209	0.145401	0.0606992	0.0240881	0.129949	0.149843	0.506417	0.166347	0.0639799	0.0761097	0.00681858	0.0349285	0.0753918	0.44968	0.0839379	0.109903	4.48862	0.0618534	0	0.186917	0.0167141	0.0413059	0.0530648	0.0591563	0.092388	0.0821242	0.0455059	0.130723	0.119226	0.01032	0.0243857	0.0317863	0.0386903	0.0794097	0.035123	0.041281	0.0286879	0.0739336	0.578263	0.0558335	0.470512	0.416906	0.390932	0.0446183	0.0419093	0.0158367	0.0510995
CD28	0.150507	0.0636021	0.364636	0.00744651	0.195831	0.0160587	0.105046	0.253415	0.11826	0.0937498	0.355628	0.238785	0.00681858	0.144086	0.0928141	0.0876051	0.136782	0.0696654	0.523729	0.365326	0	0.0116415	0.0300302	0.00336588	0.0052373	0.0124462	0.032303	0.00748052	0.0559797	0.0353072	0.0596128	0.0486927	0.672994	0.00854867	0.00744138	0.0345963	0.0071298	0.0120358	0.0261795	0.187254	0.327678	0.0771109	0.255625	0.126606	0.183222	0.219896	0	0.00791835	0.0887825
CD40LG	0.0198009	0.0153548	0	0.0157057	0.00631721	0	0	0.153682	0.120057	0.00331715	0.0263338	0.00647187	0	0.00495182	0	0.0912139	3.5146	0.00828088	0.868783	0.0192573	0	0.00698489	0.527802	0.018693	0	0.00111577	0.00227759	0.0126375	0.00563371	0.0117691	0	0	0	0	0.00744138	0.0172981	0.00998172	0.00153145	0.00250844	0.00899624	0.011689	0.0266261	0.0589625	0.10466	0.270057	0.00592856	0	0	0.019197
ICOS	0.141525	0.0162716	0.0760602	0.00930814	0.115955	0	0	0.129995	0.135708	0.110106	0.0442295	0.0874002	0.0136372	0.0191098	0.00371119	0.0658541	0.0054376	0.0236762	0.614859	0	0	0.061802	0.0332845	0.00962353	0	0.00972757	0.0168975	0.037749	0.3863	0.367111	0	0.0971403	0.0794039	0.00854867	0.00338244	0.0309011	0.0134223	0.000765723	0.0193609	0.0846799	0.418246	0.0151257	0	0.0969521	0.229929	0.101874	1.30727	0.0158367	0.0579169
TNFRSF14	0	0.00325432	0	0	0	0	0	0	0	0	0	0	0	0	0	0	0	0	0	0	0	0	0	0	0	0	0	0	0	0	0	0	0	0	0	0	0	0	0	0	0	0	0	0	0	0	0	0	0
TNFRSF18	0.176921	0.194124	0	0.0399069	4.29699	0.624863	0.434961	0.669894	0.530855	0.62835	0.386691	0.294355	0.2585	0.128001	0.107659	10.5278	0.107804	1.03646	275.112	1.42639	0.0613672	2.28991	0.540115	3.60379	1.21737	2.44986	0.319888	0.456985	0.0852442	0.509603	0.0252689	3.84549	0.019675	4.36349	0.105018	0.0925662	0.0708329	0.0712628	0.0540416	0.0906589	0.560729	0.104071	0.0943951	0.792717	0.481883	0.810422	0.167637	0.14338	0.30505
TNFRSF4	0.789305	0.422698	0	0.0480777	0.0899124	0.302315	0.0587488	0.555198	0.932731	0.257056	0.0573964	1.64281	0.0545486	0.391331	0.37467	0.556697	0.142803	0.101819	1.51547	0.0192573	0	0.426517	0.0861955	0.12705	0.381329	0.0340799	0.15768	1.00692	0.144639	0.372505	0.556424	0.228834	0.0618881	0.782282	0.0126627	0.025135	0.0416163	0.0120358	0.0844121	0.0572084	0.300856	0.245709	0.374357	0.581746	0.54338	0.0476376	0	0.00791835	0.12457
TNFRSF9	0.0525376	0.0162716	0.0204557	0.0324604	0.582106	0.0642348	0.037354	0.127382	0.192613	0.0856674	0.337733	0.576513	0.444066	0.217783	0.0129892	0.0474113	0.105688	0.173531	0.256546	0.0494152	0	0.241078	0.0445328	0.0163553	0.0111	0.0127605	0.0335005	0.0623109	0.359719	0.0353072	0.0469784	0.190462	0.0375024	0	0.0210759	0.028018	0.0539988	0.0118201	0.0250844	0.0392159	0.121715	0.113316	0.21408	0.134314	0.158929	0.186644	4.52644	0.0984771	0.114467
GNLY	3.44334	0.435159	0.0818229	0.0242012	0.343352	2.85599	0.204657	1.36589	6.52797	0.0866019	0.050813	0.104742	0.445838	0.233642	0.253398	0.827401	86791	0.159589	5.9869	0.217541	0	6.19457	0.10564	16.1502	5.10097e+10	0.161633	0.518973	1.95581	0.0575668	0.0470762	0.0252689	0.235448	0.125312	0.226915	0.0280314	0.141012	0.0412285	0.0500549	0.0200675	0.100922	1.79121	0.256787	0.42567	2.05559	0.453363	0.765656	0.0419093	0.220333	0.190279
GZMA	2.35055	0.321103	0.157883	0.0448789	0.161814	0.175246	0.484495	0.139838	0.695965	0.26939	0.050813	0.113006	0.00681858	0.0846585	0.0542106	0.53617	0.476713	0.233108	11.5686	0.0947491	0.681626	1.22238	0.0943022	5.10602	14.5596	0.0985675	0.317183	0.471332	1.00551	0.0117691	0.0848816	0.179046	0.00655833	0.135694	0.0344408	0.0957587	0.0439561	0.0258189	0.0337048	0.266953	0.40985	0.109052	0.161663	2.33497	0.601726	0.0672124	0.0419093	0.037361	0.134597
GZMB	0.60327	0.179273	0	0.0279244	3.81387	0.151158	0.150752	0.136534	0.0401618	0.11826	0.00658346	1.11829	0.032172	0.29337	0.029366	0.583472	0.0767101	0.0331235	3.47932	0.00408143	0	1.72462	0.217338	0.134554	5.41566	0.0213724	0.222139	0.267534	0.035032	0.37888	0.140335	0.0398264	0.00655833	0.040335	0.0180746	0.0872466	0.0126328	0.0217745	0.014344	0.0666874	2.02236	0.0178	0.0187449	0.0582512	0.161049	0.634986	0.125728	0.0316734	0.0279524
GZMK	0.0206312	0.0130173	0	0.00744651	0.00210574	0	0	0	0.0222855	0.0123341	0	0.0048539	0.00681858	0	0	0.0337541	0	0	0.202067	0.00408143	0	0.0116415	0.00605024	0.00794059	0.00333	0.00111577	0.00715815	0.00558337	0	0	0.0126344	0.00516001	0	0	0.00338244	0.00288302	0.1734	0.00820723	0	0	0.0058445	0.0131308	0.0294812	0.00283545	0.0163335	0	0	0	0.00299677
IFNG	0.00294731	0.00650864	0	0	0.0777252	0	0	0	0.00331715	0	0	0	0	0.0275008	0	0	0	0	0.289474	0	0	0.0720211	0.00162716	0.00625765	0	0	0.016565	0.00488545	0.122104	0	0.0126344	0	0	0	0.00135298	0.00288302	0.00863229	0.00437862	0.0925894	0.143638	0.0451095	0.00890002	0.0818985	0.0056709	0.0428177	0.0224403	0	0.037361	0.0119248
NKG7	0.967742	0.461976	0.323725	0.0743403	0.650377	0.0619728	0.3941	0.351495	0.238547	0.0882076	0.179479	0.390276	1.6632	0.0123796	0.0691436	0.372663	11.4253	0.0903676	10.9888	0.106993	0	1.73428	0.04816	0.525973	0.0704352	0.146635	0.377276	0.37473	0.0699302	0.0235381	0.0252689	0.0919803	0	0.025646	0.0269416	0.0510822	0.0257777	0.0219902	0.0548674	0.31115	2.07979	0.245064	0.272746	0.715199	1.34696	0.122786	0	0.337555	0.120275
PRF1	0.720492	0.278448	0.0613672	0.0873311	0.316153	0.0321174	0.0124513	0.175219	0.255259	0.0970669	0.159729	0.318574	0.0204557	0.221051	0.241397	0.137847	0.0893755	0.062551	0.730432	0.208422	0	1.09301	0.0240363	0.110892	0.44423	0.00526451	0.4483	0.206362	0.0378489	0.0117691	0.165604	0.0538527	0.0131167	0	0.0201041	0.0550869	0.0391506	0.0281982	0.00250844	0.0634565	0.267436	0.122788	0.592283	0.470888	0.40151	0.190279	0.0838186	0.023755	0.108249
BTLA	0.0356841	0.0153548	0.0204557	0.00744651	0.0501705	0.0240881	0.0462975	0.0632954	0.00663429	0.11674	0.231691	0.0634128	0	0.195854	0.0018556	0.0488267	0.124117	0.0248426	0.356867	1.35973	0.228181	0.0342685	0.00244074	0.00336588	0.00444	0.00781037	0.011982	0.0206193	0.0766598	0	0.0596128	0.00516001	0.224248	0	0.015664	0.0523408	0.0222128	0.0150987	0.0261795	0.0469449	0.0334205	0.0773519	0.119388	0.12107	0.162124	0.157382	0	0.0158367	0.0476503
CD276	0.939764	1.84723	5.82072	0.498293	27.6043	10.1191	2.94831	4.7081	1.60595	3.99028	3.94604	75.9025	17.3511	5.7457	2.48725	0.770556	1.29312	1.14219	45.9363	1.18806	2.61605	1.32669	1.20018	0.259105	0.570621	0.668975	0.364442	0.516512	1.64752	21.1158	4.8631	1.73077	0.800465	1.79295	0.17106	0.290736	0.238785	0.197356	0.275106	0.250753	4.37044	4.0391	1.59324	4.12867	1.05075	0.397366	0.0419093	0.428113	0.690197
CTLA4	0.044526	0.0186091	0	0.0175674	0.0361236	0.0539435	0.0249026	0.0112306	0.111626	0.291216	0.0131669	0.00647187	0	0.00247591	0	0.0251211	0.0108752	0.0153953	0.195646	0.00408143	0	0.12821	0.0300302	0.0745546	0.297921	0.0033473	0.0252016	0.0128673	0.243941	0.0117691	0	0	0.00655833	0.0317863	0.0122494	0.0329719	0.00998172	0.0133516	0.00250844	0.178258	0.16098	0.00778207	0.0124966	0.0267569	0.199679	0.0355349	0	0.00791835	0.0167294
ENTPD1	13.2915	49.6165	4832.48	2.50062	4.28016	6.5316	4.00511	277.221	11.1348	15.8617	220.288	378.933	31.4713	6.13148	7.13498	2.7316	1.10678	0.61017	42.6252	19.9068	0.0613672	1.27435	4.60409	9.73066	0.692009	0.430162	0.674734	0.621919	2.98006	1.67267	1.03957	5.80777	0.398475	0.464194	0.490927	4.85971	1.74159	0.641088	3.59554	0.951012	3.85671	1.74379	2.27021	2.69972	61.769	2.4601	0.209547	0.64584	1.04137
HAVCR2	0.38309	0.604	2.14001	0.216889	0.759249	0.191686	0.167303	0.453474	4.58085	3.13246	0.444087	3.55821	0.596011	0.786219	0.133314	0.415398	0.394359	0.405916	1.59301	0.0811108	0.0613672	1.35897	0.30277	0.370399	0.80789	0.800455	0.248773	0.262874	0.446644	0.457947	0.272195	0.603502	0.14785	0.499307	0.147255	0.272013	0.155139	0.199605	0.239061	0.360898	0.501379	0.469196	0.192904	0.869334	0.668798	0.556707	0.125728	0.135462	0.246323
IDO1	88.1644	6.70156	0.0409115	0.302971	0.88958	0.469913	0.145908	0.725584	3.07612	1.24094	0.371106	0.105766	0.2585	0.170186	0.028644	5.89738	5.98298	0.268326	263.631	1.61096	0.804361	6.64992e+06	0.138311	0.0429889	0.0704352	0.00781037	54.7067	4.32513	0.0944883	0.0588453	0.11015	0.295915	0.0524666	0.300852	0.500816	0.466528	0.309979	0.471885	0.205475	2.81218	8.02927	0.759537	1.45551	0.741156	1.0115e+09	2.01134	2.18006	0.0316734	0.89401
KLRC1	0.0227482	0.00325432	0	0.00372325	0.0141469	0	0.0124513	0.0132473	0.00663429	0.113423	0	0.00647187	0.0253534	0.014158	0	0.0150726	0.0712725	0.00414044	0.190455	0	0	0.0179704	0.0167141	0.164219	0.0321684	0.0202036	0.0107876	0.0107735	0.0991332	0	0.0469784	0.00516001	0	0.828352	0.00860378	0.00288302	0.0162742	0.0307766	0.00250844	0.0224906	0.011689	0.00466924	0.0124966	0.0056709	0.0647643	0.0717331	0	0	0.00960128
LAG3	0.463862	0.209408	0.885738	0.0613089	0.0685289	0.0539435	0.037354	0.0252689	0.00663429	0.209398	0.0376461	0.105561	0.0136372	0.114369	0.0312216	0.225643	0.221304	0.0124213	0.575851	0.0192573	0	1.04935	0.0373524	0.0163553	0.0167692	0.0925302	0.167271	0.178741	0.0475292	0.142492	0	0.111167	0.0131167	0.025646	0.02059	0.063736	0.0321945	0.0229717	0.439948	0.100922	0.292111	0.142272	0.140861	0.0960455	0.535381	0.106969	0.0419093	0.023755	0.0300373
LAYN	0.728411	2.27831	0.0613672	0.0935694	0.289116	0.181013	0.247447	0.233261	0.226141	2.50905	0.738297	0.576133	1.17921	1.87135	0.112508	0.554504	0.737818	0.0586073	1.23067	3.05163	0	0.175326	0.0163976	0.0430688	0.228914	0.17344	0.0843803	0.139866	0.546249	0.0117691	1.91565	1.01873	0	0.106316	0.0261925	0.194165	0.119281	0.09413	0.444641	0.142102	0.0843744	0.795598	2.58393	1.04102	1.80929	0.128326	0.155831	0.0452794	0.0893859
LGALS9	3.63604	2.40944	1.44243	0.488319	2.4827	1.93649	1.14465	3.3801	3.37218	1.40405	2.95147	4.18532	12.3968	1.27216	1.03791	5.91052	1.68395	4.35034	104.108	6.92579	2.88539	34.5217	3.65201	0.879064	7.7332	3.82322	0.861414	0.590679	1.22117	1.06521	0.493852	1.64895	0.134734	3.27695	0.334872	0.714288	0.420865	0.288942	0.0849687	0.300715	1.6679	0.983793	1.17461	0.925673	3.18975	1.01123	0.239649	0.0475101	1.20063
LILRB2	0	0.00325432	0	0	0	0	0	0	0.00663429	0	0	0	0	0	0.00556679	0	0	0.00414044	0.0200415	0	0	0.0023283	0	0	0	0	0.00162685	0.00209376	0	0	0	0	0	0	0.000676489	0	0	0.00229717	0	0	0	0.00155641	0.0062483	0	0.0032667	0.000768119	0	0.00791835	0.00127867
LILRB4	0	0.0121005	0	0.00372325	0	0	0	0	0	0	0	0.0217399	0.00681858	0.0166339	0	0.00502422	0.0054376	0	0.00298313	0	0	0.0156421	0.00162716	0	0.00222	0.00111577	0.0126605	0.00209376	0	0	0	0	0	0	0.00657431	0.00288302	0.00427788	0.00437862	0	0	0.0058445	0.0120128	0	0.0056709	0.0032667	0.00823291	0	0.00791835	0.00179014
PD1	0	0	0	0	0	0	0	0	0	0	0	0	0	0	0	0	0	0	0.00298313	0	0	0.0023283	0	0	0	0	0.000650741	0	0	0	0	0	0	0	0	0	0	0	0	0	0	0	0	0	0.0032667	0	0	0	0
PD-L1	0.348722	0.231692	0.0204557	0.0486021	0.114488	0.0378848	0.175655	0.075317	0.0867595	0.0355541	0.746592	0.667594	0.663575	0.904829	0.0877701	0.0653148	0.196802	0.0319571	0.231906	0.131393	0	12.643	0.136979	0.127902	0.797473	0.12518	0.244011	0.135594	0.186267	0.0235381	0.0596128	0.126647	0.582321	0	0.0282946	0.00864907	0.037061	0.0128016	0.05655	0.0604393	0.0960634	0.150606	0.396486	0.23404	0.280932	0.0852969	0	0.0452794	0.127464
PD-L2	0.0862447	0.0162716	0	0.0130314	0.00421148	0.00802935	0.635247	0.0640864	0.00663429	0.00995144	0.0489583	0.255013	0.00681858	0.0423562	0.0244101	0.0251211	0.0419689	0.0459892	0.218606	0.00408143	0.0613672	0.478277	0.0371232	0.00336588	0.0480633	0.0198892	0.0372681	0.0585497	0.257232	0	0.28127	0.239576	0	0.0317863	0.00338244	0.0678776	0.0104938	0.0236861	0.111124	0.0347178	0.0710389	0.281801	0.121445	0.564206	0.466897	0.0254961	0	0.0294427	0.0739546
TDO2	0	0	0.0204557	0.00186163	0	0	0	0	0	0	0.0131669	0.00161797	0	0	0.00556679	0	0	0	0.00596626	0	0	0.0023283	0.00162716	0.00168294	0.00222	0	0.000325371	0	0	0	0	0	0	0	0.000676489	0	0.00071298	0	0.00250844	0	0	0	0	0.00283545	0	0.0036242	0	0	0
TIGIT	1.00185	0.114754	0	0.039294	0.121498	0.240342	0.138301	0.331407	0.361186	0.212715	0.0818756	0.0847322	0.0272743	0.104466	0.102814	0.0775566	0.775009	0.288019	2.86467	0.105844	0	0.659161	0.570391	0.0558616	0.0983466	0.0734667	0.167697	0.141345	0.265682	0.0235381	0.212582	0.0486927	0.00655833	0	0.0262651	0.0115321	0.0434284	0.0217745	0.0175591	0.098388	1.13386	0.222594	0.555956	0.266799	0.583585	0.140751	0	0.183822	0.280483
VSIR	2.42698	9.40152	23.9106	0.676047	1.01484	3.07712	0.627758	1.60802	2.25814	4.40337	9.96574	5.50357	2.40497	5.76303	3.00557	2.1685	71.5708	0.38398	17.008	0.132826	0.122734	1.16797	0.596568	1.4938	2.43444	1.24692	0.306983	0.554144	0.846504	7.98001	1.33037	0.746295	0.562162	0.502121	0.145223	0.783453	0.396495	0.237522	0.575928	0.302466	0.939919	3.05333	2.32748	9.29355	2.04939	1.81784	0	0.172823	0.31533
[truncated: 241 more columns]

## Sheet: Table S6
Table S6. GSVA gene sets used to characterize the metabolic statuses of the ST tumor areas.
Hypoxia	Lactic acid	Glycolysis	Lipid Metabolism	Pentose Phosphate Pathway	Oxidative phosphorylation
VEGF	LDHA	ALDOA	ACACA	G6PD	ATP5B
PGAM1		ALDOC	ACAT1	PGLS	COX6B1
ENO1		BPGM	ACAT2	PRPS1	ATP6AP1
LDHA		ENO2	ACLY	PRPS2	ATP5A1
TPI1		ENO3	AGPAT1	RBKS	SLC25A5
P4HA1		FBP1	AGPAT2	RPE	COX8A
MRPS17		FBP2	AGPAT3	RPIA	LDHA
ADM		GAPDH	AGPAT4	TALDO1	NDUFA4
NDRG1		GPI	AGPAT5	TKT	ATP6V1G1
TUBB6		LDHA	AGPAT6	UQCRB	LDHB
ALDOA		LDHB	AGPAT9	CYCS	GPX4
MIF		PFKM	DGAT1	ATP5L	ISCU
SLC2A1		PFKP	DGAT2	ATP6V1F	ATP6V0E1
CDKN3		PGAM1	ELOVL1	COX7A2	ATP5E
ACOT7		PGAM4	ELOVL2	COX7C	COX6A1
		ELOVL3		UQCR11	BACH2
		ELOVL4		COX4I1	CR2
		ELOVL5		ATP5G2	TCL1A
		ELOVL6		SLC25A6	AK
		ELOVL7		ATP6V0B	ARHGAP25
		FADS1		ATP5J2	CCL21
		FADS2		SLC25A3	CD27
		FADS3		PDK4	CD38
		FADS6			CLEC17A
		FASN			CLEC9A
		GPAT2			CLECL1
		HMGCR
		HMGCS1
		HMGCS2
		PPAP2A
		PPAP2B
		PPAP2C
		SCD
		SPHK1
		SPHK2
		HSP90AA1
		HSPH1
		PSME1
		UBE2L6
		S100A10
		LDHA
		LGALS1
		XIST
		G0S2
		ERP29
		GLUL
		MGLL
		CD36

## Sheet: Table S7
Table S7. DEGs for fibroblasts, myCAFs and cancer cells.
gene	p_val	avg_log2FC	pct.1	pct.2	p_val_adj	cluster
COL6A3	0	3.40118	0.792	0.101	0	Fibroblasts
COL4A1	0	3.63992	0.696	0.109	0	Fibroblasts
COL5A2	0	2.67143	0.634	0.123	0	Fibroblasts
COL3A1	0	2.85076	0.685	0.131	0	Fibroblasts
COL1A1	0	2.20114	0.616	0.234	0	Fibroblasts
KCNIP4	0	4.49711	0.561	0.038	0	Fibroblasts
SGIP1	0	3.91162	0.8	0.093	0	Fibroblasts
HPSE2	0	3.90402	0.629	0.045	0	Fibroblasts
LSAMP	0	3.85402	0.702	0.058	0	Fibroblasts
CRISPLD2	0	3.75426	0.59	0.042	0	Fibroblasts
ULK4	0	3.67892	0.548	0.194	0	Fibroblasts
ADAMTS9-AS2	0	3.64788	0.743	0.067	0	Fibroblasts
COL4A1.1	0	3.63992	0.696	0.109	0	Fibroblasts
BNC2	0	3.56693	0.783	0.082	0	Fibroblasts
TWIST2	0	3.56113	0.616	0.042	0	Fibroblasts
SAMD4A	0	3.42922	0.7	0.157	0	Fibroblasts
PRKG1	0	3.40186	0.776	0.128	0	Fibroblasts
COL6A3.1	0	3.40118	0.792	0.101	0	Fibroblasts
LAMA2	0	3.2582	0.675	0.057	0	Fibroblasts
ZEB1	0	3.24872	0.828	0.173	0	Fibroblasts
RORA	0	3.20474	0.935	0.394	0	Fibroblasts
MEG8	0	3.17295	0.546	0.036	0	Fibroblasts
COL4A2	0	3.14417	0.725	0.116	0	Fibroblasts
NR2F2-AS1	0	3.11763	0.689	0.067	0	Fibroblasts
BICC1	0	3.05682	0.652	0.102	0	Fibroblasts
MEG3	0	3.0429	0.67	0.05	0	Fibroblasts
VCAN	0	3.01138	0.596	0.067	0	Fibroblasts
EBF1	0	3.00729	0.526	0.072	0	Fibroblasts
CACNA1C	0	3.0008	0.683	0.076	0	Fibroblasts
CDH11	0	2.97611	0.717	0.083	0	Fibroblasts
SLC24A3	0	2.94444	0.752	0.197	0	Fibroblasts
FAM155A	0	2.92565	0.338	0.042	0	Fibroblasts
REV3L	0	2.87123	0.754	0.37	0	Fibroblasts
DLC1	0	2.85524	0.632	0.058	0	Fibroblasts
COL3A1.1	0	2.85076	0.685	0.131	0	Fibroblasts
LDB2	0	2.8066	0.701	0.097	0	Fibroblasts
SYNPO2	0	2.79517	0.444	0.053	0	Fibroblasts
MIR100HG	0	2.79043	0.567	0.036	0	Fibroblasts
COL1A2	0	2.76884	0.659	0.174	0	Fibroblasts
GAS7	0	2.75352	0.556	0.078	0	Fibroblasts
LRFN5	0	2.72798	0.473	0.029	0	Fibroblasts
SORBS1	0	2.69435	0.54	0.086	0	Fibroblasts
PLXDC2	0	2.69027	0.632	0.158	0	Fibroblasts
COL5A2.1	0	2.67143	0.634	0.123	0	Fibroblasts
CHSY1	0	2.66196	0.498	0.194	0	Fibroblasts
CNTN4	0	2.65011	0.516	0.061	0	Fibroblasts
SOX5	0	2.62772	0.783	0.207	0	Fibroblasts
MITF	0	2.61591	0.582	0.106	0	Fibroblasts
CALD1	0	2.61511	0.736	0.258	0	Fibroblasts
ROR2	0	2.60282	0.595	0.162	0	Fibroblasts
CCBE1	0	2.60037	0.38	0.054	0	Fibroblasts
PRRX1	0	2.58913	0.587	0.054	0	Fibroblasts
GPC6	0	2.58058	0.432	0.061	0	Fibroblasts
PRICKLE2	0	2.57887	0.612	0.077	0	Fibroblasts
SULF1	6.65e-302	2.69458	0.329	0.102	2.06e-297	Fibroblasts
MIR205HG	0	3.85592	0.8	0.145	0	Cancer cells
LINC00511	0	3.33476	0.899	0.133	0	Cancer cells
MUC4	0	3.17668	0.72	0.075	0	Cancer cells
MECOM	0	3.02813	0.866	0.269	0	Cancer cells
KRT13	0	2.93541	0.67	0.099	0	Cancer cells
TP63	0	2.83029	0.649	0.071	0	Cancer cells
DSG3	0	2.7273	0.628	0.042	0	Cancer cells
NEBL	0	2.69582	0.699	0.062	0	Cancer cells
DLEU1	0	2.67298	0.593	0.068	0	Cancer cells
SERPINB13	0	2.48658	0.514	0.034	0	Cancer cells
MIR924HG	0	2.44275	0.561	0.035	0	Cancer cells
NHSL1	0	2.44249	0.807	0.145	0	Cancer cells
BBOX1-AS1	0	2.36338	0.577	0.029	0	Cancer cells
SAMD12	0	2.33384	0.699	0.095	0	Cancer cells
KLF5	0	2.33031	0.653	0.058	0	Cancer cells
EYA2	0	2.3058	0.817	0.145	0	Cancer cells
GRHL2	0	2.29859	0.696	0.06	0	Cancer cells
MIR31HG	0	2.23822	0.603	0.052	0	Cancer cells
DSC3	0	2.16804	0.568	0.034	0	Cancer cells
MEI1	0	2.16074	0.586	0.037	0	Cancer cells
PLEKHA7	0	2.15294	0.657	0.076	0	Cancer cells
SYCP2	0	2.14232	0.654	0.058	0	Cancer cells
SYNE2	0	2.12386	0.912	0.374	0	Cancer cells
COBLL1	0	2.11832	0.69	0.153	0	Cancer cells
RIMS2	0	2.11252	0.471	0.063	0	Cancer cells
TIAM1	0	2.08982	0.653	0.086	0	Cancer cells
KRT15	0	2.08688	0.501	0.044	0	Cancer cells
BAIAP2L1	0	2.0832	0.683	0.069	0	Cancer cells
RBM47	0	2.03269	0.676	0.108	0	Cancer cells
PATJ	0	2.02956	0.83	0.204	0	Cancer cells
MACC1	0	2.00129	0.443	0.043	0	Cancer cells
TPD52	0	1.98047	0.63	0.062	0	Cancer cells
NR6A1	0	1.9732	0.685	0.101	0	Cancer cells
SIPA1L3	0	1.97055	0.76	0.265	0	Cancer cells
MTSS1	0	1.94974	0.595	0.07	0	Cancer cells
ARHGEF4	0	1.93843	0.492	0.028	0	Cancer cells
DSP	0	1.93507	0.606	0.072	0	Cancer cells
KRT6A	0	1.9295	0.394	0.031	0	Cancer cells
CENPP	0	1.92608	0.707	0.265	0	Cancer cells
MUC16	0	1.91942	0.377	0.091	0	Cancer cells
SMC4	0	1.91798	0.598	0.098	0	Cancer cells
TMPRSS4	0	1.91695	0.502	0.032	0	Cancer cells
MYO5B	0	1.91683	0.552	0.103	0	Cancer cells
FAM49B	0	1.91059	0.699	0.115	0	Cancer cells
ACTN4	0	1.90729	0.78	0.339	0	Cancer cells
NEDD4L	0	1.89727	0.646	0.104	0	Cancer cells
EPB41L1	0	1.8582	0.596	0.07	0	Cancer cells
MBOAT2	0	1.85704	0.624	0.164	0	Cancer cells
ELF3	0	1.85629	0.533	0.073	0	Cancer cells
KRT4	0	1.85222	0.35	0.03	0	Cancer cells
NTM	2.29e-106	1.30117	0.671	0.136	7.09e-102	myCAFs
SULF1.1	6.65e-302	2.69458	0.329	0.102	2.06e-297	Fibroblasts
NKD1	1.36e-73	0.9557	0.474	0.097	4.2e-69	myCAFs
ITGA1	9.12e-186	1.62502	0.279	0.112	2.83e-181	Fibroblasts
INHBA	6.47e-59	0.898211	0.444	0.102	2.01e-54	myCAFs
NOX4	1.43e-55	0.712728	0.504	0.127	4.42e-51	myCAFs
ISM1	1.57e-54	0.957587	0.325	0.063	4.87e-50	myCAFs
FRY	2.34e-52	0.801659	0.56	0.162	7.27e-48	myCAFs
COL1A2.1	0	2.76884	0.659	0.174	0	Fibroblasts
DNM3OS	1.65e-49	0.705353	0.372	0.084	5.1e-45	myCAFs
ITGA11	0	1.55309	0.267	0.038	0	Fibroblasts
MIR205HG.1	0	3.85592	0.8	0.145	0	Cancer cells
KCND2	1.07e-265	2.48271	0.263	0.065	3.3e-261	Fibroblasts
COL24A1	4.33e-42	0.828767	0.509	0.156	1.34e-37	myCAFs
TOP2A	9.01e-42	0.961142	0.376	0.101	2.79e-37	myCAFs
COL7A1	2.31e-47	0.702831	0.285	0.459	7.17e-43	Fibroblasts
PFKFB4	7.42e-40	0.920734	0.35	0.09	2.3e-35	myCAFs
POSTN	1.2e-38	0.926383	0.256	0.054	3.71e-34	myCAFs
KIF26B	3.8e-53	1.69539	0.314	0.248	1.18e-48	Fibroblasts
POLQ	0	1.67192	0.388	0.026	0	Cancer cells
HMGA2	1.26e-36	0.731851	0.338	0.089	3.91e-32	myCAFs
ANLN	2.28e-36	0.81651	0.355	0.1	7.08e-32	myCAFs
UNC5B	2.89e-230	0.570789	0.332	0.116	8.97e-226	Cancer cells
FAP	0	1.88042	0.374	0.058	0	Fibroblasts
COL1A1.1	0	2.20114	0.616	0.234	0	Fibroblasts
RRM2	7.76e-35	0.666409	0.35	0.097	2.41e-30	myCAFs
CARMN	0	1.90685	0.42	0.057	0	Fibroblasts
RUNX1	1.63e-32	0.739288	0.927	0.529	5.06e-28	myCAFs
SMC4.1	0	1.91798	0.598	0.098	0	Cancer cells
CYTOR	2.57e-05	0.475792	0.295	0.381	0.796476	Fibroblasts
ADAMTS6	3.23e-31	0.963781	0.278	0.073	1e-26	myCAFs
MKI67	7.49e-31	0.71631	0.325	0.095	2.32e-26	myCAFs
TPX2	3e-30	0.654284	0.274	0.073	9.3e-26	myCAFs
SUGCT	7.74e-98	1.08704	0.336	0.23	2.4e-93	Fibroblasts
DLEU2	0	1.79801	0.711	0.241	0	Cancer cells
KNL1	0	0.985543	0.251	0.018	0	Cancer cells
COL5A1	0	2.1802	0.628	0.127	0	Fibroblasts
DDAH1	2.08e-252	1.38459	0.306	0.1	6.46e-248	Fibroblasts
MIR4435-2HG	1.08e-27	0.686869	0.829	0.457	3.35e-23	myCAFs
CENPF	1.47e-27	0.742831	0.316	0.099	4.55e-23	myCAFs
COL27A1	3.51e-109	0.79888	0.509	0.391	1.09e-104	Fibroblasts
NUSAP1	0	1.02789	0.255	0.022	0	Cancer cells
ASPM	1.45e-25	0.863419	0.312	0.101	4.49e-21	myCAFs
DIAPH3	0	1.22925	0.276	0.025	0	Cancer cells
ATAD2	0	1.59988	0.518	0.083	0	Cancer cells
CENPE	2.75e-24	0.779724	0.278	0.086	8.51e-20	myCAFs
LINC00578	5.14e-24	0.655094	0.265	0.079	1.59e-19	myCAFs
HIP1	9.47e-10	0.56629	0.345	0.352	2.94e-05	Fibroblasts
FN1	0	1.9851	0.368	0.087	0	Fibroblasts
APOLD1	2.51e-19	1.09728	0.282	0.105	7.77e-15	myCAFs

## Sheet: Table S8
Table S8. DEGs between myCAFs and the other fibroblasts (p < 0.05).
Gene	Module	Number of cells expressed	p	qval
MIR205HG	1	1429	0	0
SULF1	1	3337	0	0
KIF26B	2	3170	0	0
CRISPLD2	3	5741	0	0
PDLIM5	2	3913	1.27e-169	1.24e-168
ITGA1	1	2830	0	0
NTM	1	2237	0	0
NKD1	1	1531	0	0
CALD1	1	7271	7.07e-60	3.13e-59
FN1	2	3662	5.81e-236	8.12e-235
CHSY1	3	4886	0	0
COL1A2	1	6543	0	0
KAZN	3	6582	0	0
GREM1	2	1152	0	0
ULK4	3	5353	0	0
CSMD1	1	514	0	0
ISM1	1	1022	0	0
COL8A1	2	1551	0	0
KCNIP1	4	3085	1.31e-106	8.77e-106
LINC00578	1	1083	9.34e-210	1.13e-208
RUNX1	2	4334	0	0
ELL2	3	4655	0	0
CASC15	2	3267	0	0
MYH11	3	1325	1.1e-21	2.37e-21
ADAMTS9-AS2	3	7226	0	0
ITGA11	1	2694	0	0
ZNF331	3	3148	0	0
HPSE2	4	6132	2.78e-40	8.97e-40
LDLRAD4	4	6844	5.84e-205	6.93e-204
KCNMA1	3	2503	4.26e-139	3.56e-138
TWIST2	3	6023	0	0
ABCA8	4	1631	5.87e-05	7.32e-05
LPP	1	7997	4.71e-45	1.67e-44
NAMPT	3	5427	0	0
ACTA2	1	2510	0.0190412	0.0214519
CARMN	1	4181	3.8e-86	2.23e-85
COL1A1	1	6106	0	0
FRY	2	2456	0	0
LINC01429	1	746	0	0
NFATC2	4	2025	3.3e-07	4.48e-07
PDE10A	3	3903	0	0
PCDH7	1	4813	1.4e-178	1.43e-177
ADARB2	2	881	1.01e-202	1.18e-201
POSTN	1	861	0	0
GRK5	3	4258	0	0
FLRT2	3	3358	2.91e-208	3.49e-207
INHBA	2	1567	0	0
ST6GALNAC5	2	1274	8.31e-303	1.67e-301
MIR4435-2HG	1	3302	0	0
RBMS3	4	6810	1.01e-44	3.55e-44
ABCA9	4	2055	4.37e-18	8.59e-18
CACNA1D	4	3444	7.43e-119	5.5e-118
CCBE1	4	3702	0	0
ADAMTS6	1	1036	2.17e-156	1.98e-155
TMTC1	3	3370	0	0
LINC00511	2	1307	1.78e-213	2.22e-212
PSD3	3	7462	1.01e-295	1.98e-294
NR2F2-AS1	4	6725	1.06e-175	1.07e-174
SLIT2	4	4010	0.000273267	0.00033179
EYA4	2	573	7.63e-11	1.19e-10
PTCH1	4	2021	9.15e-217	1.16e-215
DSG3	1	410	1.91e-134	1.54e-133
AKAP12	3	4003	0	0
ABCA6	2	1954	3.15e-39	1e-38
NOX4	2	2037	0	0
KIAA1217	2	3473	4.97e-251	7.68e-250
SAMD4A	3	6846	0	0
ANTXR1	1	5564	0	0
PTPN1	3	3355	0	0
LINC01592	1	206	1.37e-143	1.17e-142
CPED1	4	3524	6.33e-26	1.52e-25
HECW1	1	1489	0	0
SYTL2	2	1177	6.26e-210	7.62e-209
PID1	4	3574	5.81e-07	7.84e-07
PWRN1	4	1483	4.61e-241	6.61e-240
SLC2A3	3	3658	7.37e-238	1.04e-236
NOVA1	4	3493	1.81e-53	7.31e-53
COL12A1	1	4966	7.29e-171	7.19e-170
FYN	3	5180	0	0
MIR31HG	2	509	1.41e-121	1.06e-120
SUGCT	1	3385	0	0
AP001924.1	3	1958	3.31e-229	4.45e-228
MAMLD1	3	2899	0	0
NEXN	1	1115	4.84e-86	2.83e-85
CAMK1D	2	3611	1.32e-112	9.32e-112
MIR924HG	1	344	2.5e-78	1.36e-77
NHS	3	6271	4.52e-285	8.52e-284
LMO7	1	1935	4.29e-268	7.26e-267
SERPINB13	1	337	3.7e-158	3.44e-157
MECOM	2	2650	8.83e-47	3.22e-46
TNFAIP2	4	2673	2.82e-113	2.01e-112
BBOX1-AS1	1	284	1.24e-120	9.27e-120
TP63	1	694	3.27e-110	2.24e-109
COL15A1	3	3445	3.95e-248	5.98e-247
NR4A2	4	1978	3.59e-50	1.38e-49
FGF7	3	3251	0	0
EBF1	3	5124	0	0
ABCA10	4	1545	0.00203501	0.00238039
CLMN	4	2338	2.06e-238	2.94e-237
DDAH1	1	3062	5.71e-72	2.92e-71
COL11A1	1	311	6.44e-170	6.31e-169
MEG3	4	6559	0	0
LAMA2	2	6646	3.1e-34	8.93e-34
PCSK5	4	4223	0.0263083	0.0293451
NFIA	4	4424	3.96e-83	2.27e-82
COBLL1	1	1508	3.06e-181	3.17e-180
AL445250.1	4	1374	1.53e-21	3.29e-21
TPM1	3	5885	1.85e-60	8.27e-60
NCALD	1	1722	5.29e-95	3.31e-94
KCNIP4	4	5429	0	0
ANO4	4	2655	5.38e-08	7.51e-08
ATP1B3	4	2961	4.48e-132	3.59e-131
CSMD2	2	1407	2.81e-265	4.71e-264
KRT13	2	978	1.22e-206	1.45e-205
BRIP1	1	378	2.39e-112	1.68e-111
MRVI1	1	2535	4.83e-09	7.06e-09
MUC4	2	733	8.39e-188	9.11e-187
PLPP3	3	4017	0	0
ECE1	4	4665	5.53e-46	1.98e-45
DIAPH3	1	242	1.24e-100	8.01e-100
ADGRD1	3	2611	2.31e-307	4.68e-306
FRMD5	2	561	1.67e-229	2.27e-228
MYLK	1	2596	8.57e-40	2.75e-39
ALPK2	1	395	6.34e-197	7.19e-196
STK38L	1	1922	1.24e-67	6e-67
AC092691.1	3	3216	0	0
RHOQ	3	3852	4.91e-213	6.08e-212
BCL2	3	4746	0	0
SOD2	3	4897	0	0
LINC01482	4	2824	1.2e-56	5.07e-56
MEI1	1	365	8.22e-80	4.57e-79
ADAMTS4	3	1476	0	0
MEG8	3	5338	0	0
SIK3	4	7061	6.22e-144	5.37e-143
MICAL2	2	2418	5.54e-162	5.25e-161
PDGFC	1	3263	3.24e-185	3.43e-184
LMOD1	1	2245	0.0282677	0.0314807
GLIS3	1	6436	3.77e-151	3.32e-150
COL4A1	3	6832	0	0
SEMA6A	4	1840	3.35e-71	1.69e-70
WWTR1	4	5713	5.57e-156	5.04e-155
GRIP1	2	1696	1.2e-29	3.13e-29
BDKRB2	3	2090	3.57e-275	6.24e-274
KANK4	1	220	1.11e-147	9.7e-147
NFKB1	3	3922	6.32e-228	8.38e-227
HMGA2	1	886	0	0
PAMR1	4	3078	8.97e-13	1.48e-12
RORA	3	9186	0	0
STAT1	1	1857	0	0
HMCN1	2	1640	3.01e-243	4.39e-242
ACTN4	3	3331	1.78e-45	6.3e-45
FAM155A	3	3315	0	0
DSC3	1	335	1.28e-92	7.89e-92
IGFBP7	3	5796	9.6e-146	8.33e-145
ABTB2	3	2482	1.68e-218	2.14e-217
HIP1	2	3470	2.82e-228	3.78e-227
PITPNC1	4	4867	1.81e-57	7.76e-57
MSRB3	1	2847	1.94e-41	6.37e-41
SMAD3	3	4908	0	0
NLGN1	3	3371	0	0
ALDH1A3	3	1529	6.55e-142	5.55e-141
MIR100HG	3	5525	2.24e-279	4.11e-278
NHSL1	2	1426	3.59e-183	3.78e-182
MMP11	1	1269	0	0
PALLD	4	7485	1.45e-14	2.56e-14
LTBP2	2	1918	0	0
POLQ	1	257	1.65e-98	1.06e-97
ITGB6	1	205	5.77e-97	3.67e-96
ADAM19	2	1685	1.06e-112	7.5e-112
SPTBN1	4	4300	1.65e-63	7.65e-63
SIPA1L1	1	3116	2.24e-275	3.96e-274
GREB1	3	3846	2.12e-253	3.35e-252
NRP2	2	1760	2.94e-35	8.68e-35
FRMD4B	4	2894	6.85e-27	1.68e-26
ZNF536	4	839	1.33e-32	3.74e-32
ATP13A3	3	4819	0	0
BACH2	3	5499	0	0
IL1R1	3	3657	0	0
SLC6A6	1	1564	3.44e-188	3.74e-187
CTNNB1	4	5741	9.07e-144	7.77e-143
NREP	2	2542	0	0
DLEU2	1	2374	8.18e-154	7.26e-153
PCED1B	1	1679	5.15e-74	2.68e-73
ENAH	1	3433	3.87e-05	4.87e-05
PLPP4	2	1007	2.26e-238	3.21e-237
ACTN1	2	5103	1.02e-20	2.14e-20
RGMA	4	1330	4.62e-117	3.37e-116
FAT1	1	1923	3.43e-252	5.36e-251
RARB	2	1448	2.73e-200	3.14e-199
ASPM	1	185	1.29e-111	9.05e-111
ZNF516	3	6918	8.1e-277	1.46e-275
MEIS1	3	6783	0	0
NEAT1	2	9593	0	0
EPAS1	3	2460	1.12e-179	1.16e-178
FGF13	3	2060	0	0
CALB2	1	80	2.79e-57	1.19e-56
DLEU1	2	673	3.49e-44	1.22e-43
PGAP1	3	1989	5.75e-243	8.34e-242
RIMS2	1	615	2.15e-56	9.01e-56
ZSWIM6	3	6580	1.53e-224	2e-223
TMEM132C	3	2745	2.4e-275	4.22e-274
MIR99AHG	3	7875	0	0
GALNT2	3	3777	3.91e-220	5.01e-219
CELF2	4	3672	7.31e-25	1.71e-24
AC023282.1	2	517	9.61e-139	7.99e-138
INSYN2B	1	442	4.47e-232	6.19e-231
TNXB	4	2231	1.81e-93	1.12e-92
TFPI	3	2611	1.71e-24	3.96e-24
ENPEP	3	1473	0	0
DGKI	1	793	2.43e-251	3.78e-250
HS3ST3A1	2	1030	2.14e-190	2.36e-189
SH3BP5	4	2233	2.37e-106	1.57e-105
AXL	4	3626	1.17e-75	6.15e-75
LINC00882	4	1103	3.88e-41	1.27e-40
ELOVL5	3	3195	1.5e-113	1.07e-112
GRID1	4	3501	1.67e-08	2.39e-08
PTPRZ1	1	212	1.74e-83	1e-82
ESR1	4	7999	2.07e-168	2e-167
PDGFRA	3	4604	2.59e-18	5.14e-18
PAEP	3	2568	0	0
AEBP1	2	3042	0	0
AC104041.1	4	953	1.28e-20	2.7e-20
ABCA13	1	205	1.92e-37	5.95e-37
SYCP2	1	568	3.19e-76	1.7e-75
LPAR1	3	4463	0	0
SMC4	1	965	1.78e-90	1.09e-89
ICAM1	4	1267	2.21e-17	4.26e-17
IGFBP4	3	3520	4.15e-195	4.65e-194
TAGLN	3	1428	4.77e-17	9.13e-17
FAT3	2	472	1.07e-59	4.69e-59
ROR2	3	5827	0	0
USP36	4	2944	5.17e-42	1.73e-41
TANC2	1	3408	3.54e-131	2.81e-130
RORB	3	2190	1.23e-230	1.68e-229
ATP11A	4	3509	9.03e-44	3.12e-43
TOP2A	1	219	6.11e-88	3.66e-87
SVEP1	4	2891	3.1e-82	1.77e-81
KCND2	1	2649	0	0
PRKD1	2	3699	7.22e-34	2.07e-33
THBS2	3	4469	2.82e-120	2.11e-119
CENPF	1	209	3.49e-65	1.65e-64
ETV6	2	5196	4.47e-126	3.44e-125
SFMBT2	3	3352	0	0
MYH9	2	5027	2.32e-10	3.54e-10
PALM2-AKAP2	2	3673	0	0
COL24A1	1	2386	0	0
ATP10A	2	1569	8.15e-85	4.72e-84
EBF2	4	140	7.99e-06	1.03e-05
PDLIM7	1	2038	2.25e-19	4.59e-19
PTPRK	2	3812	6.01e-177	6.1e-176
AC025809.1	4	1988	2.14e-22	4.69e-22
ANLN	1	169	6.16e-78	3.32e-77
CACNB2	3	1719	0	0
PADI1	1	179	5.85e-51	2.28e-50
STK24	4	4420	2.35e-33	6.7e-33
CDH2	1	1275	8.78e-05	0.000108903
VSNL1	2	256	1.58e-57	6.77e-57
AC004160.1	1	751	5.3e-231	7.27e-230
TNC	2	2565	1.34e-109	9.17e-109
AC083870.1	1	1838	0.000993061	0.00117628
SIK2	4	4307	1.58e-18	3.15e-18
FGD6	2	1265	8.71e-65	4.09e-64
LAMB1	1	3247	3.93e-97	2.5e-96
NAV2	2	2088	1.66e-28	4.24e-28
VIPR2	4	1333	0.000604575	0.000721896
KRT6A	1	301	8.65e-70	4.29e-69
IL20RB	1	288	1.83e-74	9.59e-74
SHC3	2	1385	1.66e-55	6.89e-55
GREM2	1	288	5.44e-55	2.26e-54
STAT2	2	2789	0	0
PARP14	2	2410	0	0
SLC7A2	3	1736	6.1e-300	1.21e-298
WNT5A	1	1613	0	0
EDNRA	1	2873	5.27e-12	8.51e-12
TIMP3	3	2831	0	0
PDS5B	3	6281	0	0
ESYT2	3	5393	2.01e-203	2.37e-202
SETBP1	4	5473	8.34e-32	2.29e-31
CLSTN2	1	1463	8.82e-285	1.65e-283
LHFPL2	3	4206	5.51e-208	6.59e-207
COL27A1	1	5076	0	0
DACH1	4	3349	1.41e-09	2.09e-09
NEBL	2	609	1.35e-56	5.68e-56
LINC00924	3	777	4.52e-90	2.75e-89
RARRES1	3	1222	2.5e-111	1.74e-110
CD83	3	979	8.41e-108	5.65e-107
FAM83A	1	154	6.87e-53	2.73e-52
FAM49B	2	1128	5.46e-48	2.02e-47
RDH10	3	1144	1.53e-226	2.02e-225
FGFR1	4	3685	1.86e-25	4.42e-25
ST6GAL2	1	900	1e-58	4.37e-58
KNL1	1	177	7.77e-63	3.58e-62
GRHL2	2	592	3.84e-32	1.07e-31
ITGA9	3	3081	0	0
FABP5	1	554	4.91e-150	4.3e-149
CYTOR	1	2993	1.43e-199	1.64e-198
FMNL2	4	3692	9.23e-44	3.18e-43
GLI3	1	3649	7.69e-69	3.78e-68
APBB2	2	5853	4.89e-109	3.32e-108
TRIO	1	7397	6.41e-07	8.64e-07
FAP	1	3736	0	0
ASAP1	2	6264	0	0
TBC1D2B	3	3063	1.14e-121	8.64e-121
FBXO32	1	1174	1.61e-113	1.15e-112
DNM3OS	1	1406	7.12e-213	8.78e-212
LSAMP	3	6883	7.22e-291	1.38e-289
IFI44L	1	788	1.41e-243	2.07e-242
SPON1	4	2877	4.97e-34	1.43e-33
GNG4	3	1198	1.56e-243	2.28e-242
KCNN3	4	596	3.34e-14	5.81e-14
GRIA4	4	677	2.32e-16	4.34e-16
ALDH1A2	3	3330	9.52e-194	1.06e-192
AC025280.3	3	1395	3.8e-291	7.31e-290
TTC28	3	7766	9.63e-190	1.06e-188
KLF7	2	2023	9.04e-44	3.12e-43
PRAG1	1	964	1.15e-164	1.1e-163
FGF2	3	1560	4.38e-182	4.59e-181
HIST1H2AC	3	2265	7.22e-196	8.12e-195
CHD1	3	4186	2.19e-200	2.53e-199
MYO10	1	1816	7.79e-246	1.17e-244
UNC5B	1	1138	8.9e-272	1.53e-270
GLIS1	1	3102	8.96e-65	4.21e-64
PKNOX2	4	1120	5.3e-58	2.29e-57
FLNA	1	3521	3.65e-10	5.52e-10
RFX3	4	4599	2.52e-28	6.4e-28
EGFR	3	5705	9.94e-302	1.98e-300
C1orf21	3	4009	0	0
RNF150	3	3099	0	0
MME	3	1867	4.76e-116	3.44e-115
SCN7A	4	425	5.1e-11	7.98e-11
F13A1	1	927	0	0
SHISA6	3	2016	1.12e-254	1.79e-253
KLF5	2	566	1.98e-35	5.87e-35
CGNL1	4	2129	1.53e-79	8.47e-79
NUSAP1	1	218	1.01e-54	4.15e-54
COL10A1	1	352	3.34e-115	2.4e-114
INPP4B	3	5036	0	0
HUNK	2	540	2.47e-10	3.77e-10
PLOD2	2	1417	4.71e-31	1.28e-30
ERN1	4	3319	2.86e-110	1.96e-109
TMEM120B	4	2729	6.98e-129	5.48e-128
SEPTIN11	3	4215	7.62e-131	6.02e-130
DENND4A	4	4338	4.23e-38	1.32e-37
IL6ST	3	3702	4.6e-228	6.12e-227
AL365295.1	4	1677	4.28e-05	5.37e-05
STMN2	1	216	4.08e-81	2.3e-80
PRKN	4	3968	7.26e-92	4.46e-91
DOK6	3	1824	2.32e-82	1.32e-81
COL5A1	1	6219	2.4e-196	2.72e-195
FAM110B	4	2074	1.35e-25	3.23e-25
ZBTB20	3	8793	3.71e-10	5.61e-10
ZHX2	3	4861	1.28e-110	8.84e-110
MELK	1	200	3.08e-46	1.11e-45
XAF1	1	3310	0	0
LONRF2	3	2208	0	0
CDKN2A	1	249	4.03e-57	1.71e-56
SSBP2	4	5757	8.22e-16	1.51e-15
UAP1	3	1646	1.49e-155	1.34e-154
UST	3	3720	6.23e-255	1e-253
EZH2	1	935	1.51e-55	6.28e-55
DENND2A	4	3232	0.000566767	0.000677615
ARNTL2	2	596	5.41e-44	1.87e-43
REV3L	3	7407	0	0
DPP6	3	1679	0	0
TENM3	1	1532	4.82e-102	3.13e-101
NR3C2	4	1632	0.00644098	0.00741082
PDPN	3	2476	8.77e-119	6.44e-118
MTSS1	2	684	4.77e-91	2.92e-90
KRT4	2	296	7.57e-61	3.39e-60
HDAC4	3	5328	2.17e-181	2.26e-180
EPS8	3	5556	1.34e-116	9.76e-116
ELL	4	2800	7.24e-05	9e-05
TGFBR3	3	4477	0	0
SH3PXD2A	3	5219	1.85e-209	2.23e-208
IGF2BP3	1	209	3.7e-44	1.28e-43
CENPE	1	187	2.34e-61	1.05e-60
AC245041.2	1	137	8.58e-42	2.86e-41
KIF14	1	132	6e-62	2.72e-61
PTPRT	2	615	1.15e-05	1.46e-05
PNPLA7	4	1549	8.17e-23	1.82e-22
TMPRSS11A	1	124	2.94e-29	7.59e-29
FRMD6	1	4111	3.76e-97	2.4e-96
PAK3	3	1039	1.98e-53	7.97e-53
YBX3	3	3544	4.12e-143	3.51e-142
PELI2	3	4535	2.63e-40	8.49e-40
JAZF1	3	5668	0	0
APOLD1	1	450	2.68e-49	1.02e-48
AL035401.1	2	63	1.51e-07	2.08e-07
DCLK2	2	2167	5.72e-53	2.28e-52
STARD13	3	6134	1.11e-257	1.8e-256
EPHA6	3	1561	1.09e-281	2.04e-280
CARMIL1	4	3109	9.78e-88	5.83e-87
DSC2	1	194	1.35e-24	3.15e-24
DMD	4	2354	6.92e-65	3.26e-64
MEGF6	1	977	2.52e-273	4.35e-272
DSP	1	712	4.61e-37	1.41e-36
KIF18B	1	129	1.81e-52	7.16e-52
TPX2	1	123	6.42e-46	2.28e-45
FGD5	3	1347	2.04e-62	9.32e-62
PWWP3B	3	3246	0	0
TENM4	2	4473	3.52e-111	2.44e-110
SGCZ	4	399	3.1e-13	5.21e-13
RBFOX1	3	893	1.5e-171	1.49e-170
PTK7	1	3006	5.62e-237	7.9e-236
TMPRSS11D	1	161	1.18e-36	3.56e-36
SLC9A9	3	2815	3.25e-126	2.51e-125
TES	1	703	4.11e-05	5.16e-05
TSHZ3	3	4495	1.14e-104	7.5e-104
RNF24	3	3458	5.01e-37	1.52e-36
MRC2	1	3432	2.1e-274	3.64e-273
FOXO3	4	3786	0.000432546	0.000519351
TPST1	4	6485	1.93e-107	1.29e-106
COL3A1	1	6778	1.52e-96	9.66e-96
AP005230.1	1	478	6.22e-201	7.22e-200
SPATA6	4	2674	2.84e-26	6.91e-26
LBH	2	508	2.63e-25	6.24e-25
ACTG2	3	773	1.04e-159	9.73e-159
WTAP	3	3618	5.3e-140	4.45e-139
EYA2	2	1431	1.01e-06	1.36e-06
EVA1C	3	4226	0	0
ANXA5	3	3337	7.93e-102	5.14e-101
KALRN	3	3496	2.24e-77	1.2e-76
INSR	3	4720	4.18e-131	3.31e-130
SPOCD1	1	298	2.63e-23	5.93e-23
STARD4-AS1	1	622	9.5e-135	7.72e-134
SMC1B	1	175	2.2e-32	6.13e-32
COL5A2	1	6278	1.48e-220	1.91e-219
FAM83B	1	171	9.3e-46	3.31e-45
KRT15	2	429	5.76e-76	3.06e-75
ARHGAP11B	1	231	1.09e-44	3.83e-44
MAN2A1	3	4685	0	0
NLRC5	1	1452	9.55e-201	1.1e-199
CCN2	2	1642	6.09e-17	1.16e-16
TMPRSS4	1	316	8.95e-29	2.29e-28
KIAA1841	1	797	7.1e-69	3.5e-68
ZEB2	3	4640	1.78e-21	3.82e-21
HSD17B6	1	240	3.41e-37	1.05e-36
BUB1B	1	114	2.15e-32	6e-32
TBC1D2	2	730	1.58e-41	5.2e-41
RND3	3	3291	1.19e-41	3.94e-41
CACNA1C	2	6754	9.82e-43	3.32e-42
ATAD2	1	813	7.43e-30	1.96e-29
ITGAV	2	4490	1.12e-31	3.08e-31
IGF2BP2	2	1591	1.86e-71	9.43e-71
UGCG	3	4432	1.8e-154	1.6e-153
EIF2AK3	3	2527	1.85e-86	1.09e-85
CTBP2	4	5777	5.84e-59	2.55e-58
KIF15	1	145	1.57e-41	5.19e-41
IQGAP3	1	138	9.46e-44	3.25e-43
AF064858.1	3	1022	1.87e-90	1.14e-89
LINC01197	4	573	4e-14	6.93e-14
RASA3	4	4257	6.64e-17	1.26e-16
SNED1	3	5438	8.04e-60	3.55e-59
RRM2	1	190	1.97e-48	7.36e-48
CEMIP2	2	2417	2.31e-214	2.89e-213
FANCA	1	336	1.02e-46	3.7e-46
KIF13A	1	4193	5.35e-57	2.26e-56
CAP2	1	1199	1.25e-44	4.38e-44
TMPRSS11E	1	132	1.69e-45	5.98e-45
PRKAG2	4	1965	3.36e-21	7.16e-21
AC007319.1	3	1886	1.15e-145	9.92e-145
GPM6B	4	670	6.49e-09	9.43e-09
CIT	1	212	4.47e-40	1.44e-39
ZDHHC14	3	4369	2.37e-141	2e-140
RIMKLB	3	3915	0	0
BAIAP2L1	2	676	5.56e-27	1.38e-26
CMSS1	3	3801	2.07e-178	2.1e-177
HELLS	1	543	3.62e-38	1.13e-37
TRPC4	3	2060	1.88e-72	9.63e-72
ETV1	1	832	1.73e-202	2.03e-201
HIVEP2	3	4912	8e-56	3.34e-55
MACF1	2	7856	1.81e-22	3.97e-22
TRABD2B	4	498	1.27e-14	2.25e-14
HERC6	1	917	4.06e-128	3.16e-127
CYP1B1-AS1	4	1361	4.05e-110	2.77e-109
ADH7	1	89	2.2e-31	6e-31
NR4A3	4	1187	1.27e-18	2.55e-18
PRKCE	3	5092	1.56e-122	1.19e-121
KCTD8	3	1952	0	0
PFKFB4	1	984	0	0
DIRC3	2	908	1.36e-44	4.75e-44
MYO5A	2	2217	4.94e-154	4.4e-153
B4GALT1	3	3149	1.1e-37	3.4e-37
COL7A1	1	2917	0	0
LY6D	1	377	2.09e-162	2e-161
IFI44	1	946	7.46e-233	1.04e-231
USP31	2	2110	2.81e-05	3.54e-05
EFNA5	4	3008	2.76e-70	1.37e-69
SLC8A1	3	4390	0	0
EPSTI1	1	2236	0	0
PLSCR4	4	2834	0.0164152	0.018538
CPQ	4	4397	0.00959999	0.0109514
SH3RF1	1	2539	6.58e-52	2.59e-51
PPFIBP1	2	4933	1.5e-231	2.07e-230
RABGAP1	2	3212	2.3e-30	6.16e-30
LDLR	3	2741	1.59e-176	1.6e-175
CADM1	2	1380	2.74e-42	9.16e-42
LATS2	3	3268	1.94e-86	1.14e-85
ZFPM2	1	3533	2.24e-11	3.56e-11
TPM2	1	2504	4e-19	8.12e-19
GTSE1	1	101	9.69e-40	3.1e-39
AC020916.1	4	3138	6.35e-16	1.18e-15
LINC01237	4	1501	2.52e-59	1.11e-58
MBOAT2	2	1609	2.42e-17	4.66e-17
LINC01122	2	250	4.18e-12	6.79e-12
MX1	1	1018	1.81e-223	2.36e-222
AAK1	1	3448	5.9e-29	1.52e-28
EDA	4	1177	1.37e-16	2.58e-16
MCU	1	2871	1.2e-09	1.79e-09
PTEN	1	5007	1.36e-260	2.24e-259
DANT2	4	4749	9.4e-62	4.25e-61
CD55	3	4920	1.97e-130	1.55e-129
SLC24A3	3	7393	0	0
PGM2L1	2	1575	1.12e-38	3.55e-38
MKI67	1	176	1.42e-42	4.78e-42
RBMS1	3	7187	8.32e-213	1.02e-211
AP000561.1	1	56	3.7e-13	6.23e-13
PLS3	2	2294	2e-12	3.29e-12
ST3GAL4	4	1227	8.02e-17	1.52e-16
TOPBP1	2	898	4.58e-29	1.18e-28
PHC2	2	2986	1.41e-247	2.12e-246
ARHGEF4	1	274	2.93e-26	7.1e-26
JPH2	1	178	1.5e-05	1.9e-05
HIF1A	3	4633	2.55e-79	1.41e-78
RNF213	2	3545	1.21e-258	1.96e-257
MAP3K13	2	1189	9.54e-50	3.63e-49
LINC01091	2	591	1.11e-12	1.84e-12
TACC3	1	206	5.32e-23	1.19e-22
BIN1	3	919	8.25e-49	3.12e-48
ARL15	4	6035	9.85e-05	0.000121765
CHST11	2	4192	4.98e-264	8.28e-263
PTGDS	4	1765	6.19e-06	8e-06
LGALS3	3	2186	3.55e-25	8.39e-25
SLC25A37	4	3351	8.59e-09	1.24e-08
ZBTB46	2	2420	2.84e-30	7.56e-30
SYK	1	335	5.67e-30	1.5e-29
CENPP	1	2609	4.32e-30	1.14e-29
SNX9	3	6238	6.07e-20	1.25e-19
MIR181A1HG	1	960	0	0
SOX4	1	1258	1.65e-161	1.56e-160
PDZRN3	1	5594	6.96e-47	2.54e-46
EPHA7	4	594	1.92e-15	3.5e-15
SHB	2	1118	6e-52	2.36e-51
FRAS1	4	967	5.22e-36	1.56e-35
RADIL	4	747	7.96e-19	1.6e-18
TXNIP	3	1986	2.39e-254	3.79e-253
COL5A3	1	1936	8.16e-53	3.24e-52
FNDC3A	3	5740	7.91e-119	5.84e-118
BMERB1	2	3807	0.023874	0.0267146
FIRRE	1	186	1.32e-37	4.1e-37
KIF11	1	146	7.27e-35	2.13e-34
PDE8A	4	4410	5.99e-13	9.96e-13
ARHGAP1	2	909	1.53e-38	4.84e-38
ROR1	4	4343	2.74e-141	2.31e-140
MIR4713HG	1	119	2.06e-15	3.74e-15
CCNH	4	3516	8.02e-32	2.21e-31
SAMD12	2	931	8.83e-13	1.46e-12
NAALADL2	4	6215	7.48e-108	5.05e-107
LINC01088	3	1924	0	0
VAV3	1	659	8.68e-27	2.13e-26
AC002460.2	4	334	8.32e-05	0.000103316
IL24	1	154	7.61e-216	9.59e-215
KBTBD12	1	136	7.29e-31	1.97e-30
SLC35F4	2	114	1.7e-06	2.25e-06
FUT8	2	2812	2.06e-128	1.61e-127
SUSD4	2	136	3.26e-18	6.43e-18
PDE1A	4	1690	0.000298012	0.00036059
MYO1E	1	5765	0.0120636	0.0136951
HNRNPU	4	5338	3.64e-16	6.79e-16
NSD2	2	1404	3.62e-51	1.41e-50
CACHD1	2	3384	7.19e-70	3.57e-69
ARIH1	4	5456	3.68e-27	9.13e-27
PMP22	4	2436	5.71e-69	2.83e-68
GBX1	2	84	4.69e-23	1.05e-22
STXBP5	1	4090	8.16e-156	7.35e-155
PREX2	4	1783	9.62e-09	1.39e-08
KIAA1549L	1	360	2e-142	1.7e-141
SIPA1L3	2	2604	5.76e-61	2.58e-60
MATN2	4	1457	2.82e-23	6.36e-23
EML4	4	4378	1.1e-14	1.95e-14
AC079298.3	2	555	2.35e-105	1.55e-104
C1orf198	2	562	1.37e-30	3.66e-30
GRP	1	162	8.68e-76	4.6e-75
IGFBP5	4	1446	1.51e-62	6.91e-62
DUSP16	3	2665	5.06e-96	3.2e-95
ANKS1B	4	1528	2.49e-05	3.15e-05
ZNF704	4	4520	9.13e-35	2.68e-34
MT2A	4	1205	4.46e-13	7.46e-13
RASAL2	1	3704	1.16e-07	1.59e-07
AC004917.1	2	341	2.57e-40	8.31e-40
KIF20B	1	317	9.65e-27	2.36e-26
COL4A2	3	7133	9.94e-276	1.77e-274
PROS1	3	1233	1.93e-24	4.45e-24
FANCI	2	397	1.06e-27	2.66e-27
CREM	3	2503	1.87e-122	1.41e-121
GOLGA8B	1	1841	2.57e-64	1.2e-63
PGR	4	4177	3.86e-166	3.73e-165
PLD5	4	400	8.65e-10	1.29e-09
ZNF141	4	1442	1.88e-13	3.19e-13
PARP9	1	1636	2.68e-82	1.53e-81
PER2	4	1558	8.76e-09	1.27e-08
ITGB5	2	2576	2.49e-128	1.94e-127
ALG13	4	2780	1.05e-30	2.82e-30
ITGB4	1	309	2.78e-31	7.56e-31
SMURF2	2	3011	1.31e-43	4.48e-43
CENPK	1	245	1.89e-39	6.01e-39
GARNL3	3	2234	3.83e-281	7.08e-280
CCDC144NL-AS1	1	269	3.19e-26	7.74e-26
AL136441.1	4	226	1.94e-06	2.56e-06
NUF2	1	179	4.18e-25	9.86e-25
LONRF1	4	2347	6.78e-24	1.54e-23
C3	3	1192	4.57e-46	1.64e-45
SORT1	1	347	1.55e-23	3.51e-23
SLC20A2	2	2524	4.94e-28	1.25e-27
SEMA5A	3	4725	4.5e-201	5.25e-200
ABCC5	1	1586	1.15e-50	4.47e-50
GBP1	1	2314	6.88e-50	2.62e-49
RTKN2	2	359	1.74e-46	6.29e-46
KCNK2	1	436	1.92e-54	7.84e-54
CSTA	1	120	1.11e-38	3.51e-38
DTL	1	144	1.52e-40	4.94e-40
DUXAP8	2	1118	4.77e-25	1.12e-24
IPMK	4	1594	0.0219793	0.0246238
DCBLD1	1	1617	2.23e-194	2.49e-193
JARID2	3	3712	1.76e-77	9.46e-77
SLC12A6	2	838	4.14e-48	1.53e-47
LINC01449	1	158	6.55e-36	1.95e-35
PPP1CB	4	3040	1.81e-34	5.25e-34
KCTD20	3	2079	1.84e-73	9.53e-73
SDC2	4	3021	1.55e-61	7.01e-61
MYH14	1	275	3.35e-07	4.54e-07
ADAMTS12	2	2077	1.43e-190	1.58e-189
LIMS2	1	556	0.0101421	0.011551
RERGL	4	709	1.73e-78	9.44e-78
OSBPL8	2	5059	9.89e-10	1.47e-09
MINDY2	1	2086	0.0439977	0.0486901
TYW1B	3	2522	4.41e-72	2.26e-71
NCOA1	3	5752	6.51e-32	1.8e-31
ADAMTS14	1	533	2.51e-137	2.07e-136
ADCY9	4	2967	9.81e-20	2.01e-19
HEYL	4	325	0.000148317	0.000182204
MCC	3	5571	2.62e-242	3.77e-241
ENOX1	4	2919	2e-15	3.63e-15
AC090825.1	3	2230	1.21e-78	6.63e-78
CREB3L2	3	4222	2.56e-49	9.71e-49
SHANK2	4	857	2.58e-21	5.5e-21
ADAMTSL3	4	1744	0.000142675	0.000175504
AL591501.1	4	483	1.18e-18	2.37e-18
CRYBG1	2	345	1.66e-24	3.85e-24
PKDCC	3	950	2.28e-71	1.16e-70
JMJD1C	4	8570	6.71e-16	1.24e-15
PLEKHA5	4	6865	1.26e-25	2.99e-25
CCND2	4	1889	1.23e-36	3.72e-36
SGIP1	1	7880	0.00522771	0.00603214
SDK1	3	5951	0	0
GPCPD1	4	3546	3.41e-51	1.33e-50
OSMR	3	3698	3.77e-50	1.45e-49
SMC6	1	1310	9.05e-66	4.33e-65
VMP1	2	7103	1.34e-185	1.43e-184
KIF23	1	195	5.62e-19	1.13e-18
DPYD-AS1	3	771	6.2e-166	5.97e-165
AC027288.3	1	487	1.55e-19	3.18e-19
KCNH1	1	189	0.00167151	0.00196172
LMO7-AS1	1	409	2.91e-104	1.91e-103
NCAPG	1	106	2.74e-29	7.11e-29
AKAP13	3	8450	0	0
AC063944.1	4	404	3.31e-32	9.19e-32
TBC1D1	3	2313	0.00780791	0.00893603
STRBP	2	842	5.73e-06	7.42e-06
TTK	1	74	3.9e-22	8.48e-22
CHIC2	3	3388	4.4e-26	1.06e-25
RGL1	4	1840	1.79e-16	3.37e-16
MIR222HG	3	2612	7.72e-56	3.23e-55
IL1RAP	1	591	3.77e-15	6.77e-15
GAB2	3	3663	1.47e-147	1.28e-146
RNF152	3	2262	2.89e-26	7.01e-26
GPHN	3	5526	2.58e-84	1.49e-83
TPD52L1	1	293	5.28e-14	9.12e-14
MIR181A2HG	1	296	1.03e-47	3.78e-47
SULT1C4	4	372	0.00738118	0.00845453
AVEN	1	1317	4.28e-05	5.37e-05
NEDD4L	2	1019	3.06e-21	6.52e-21
DCBLD2	1	2196	1.31e-126	1.01e-125
PLCXD3	3	245	6.19e-27	1.53e-26
GFPT2	4	1930	1.43e-07	1.96e-07
CDKL5	1	1089	2.12e-48	7.91e-48
NRP1	1	3582	0.000238667	0.000290786
COL21A1	4	2136	9.74e-17	1.84e-16
FBLN1	4	4267	2.06e-62	9.4e-62
ITM2B	4	2815	2.72e-58	1.18e-57
MOK	4	1392	7.45e-05	9.26e-05
LINC01497	2	27	1.27e-06	1.7e-06
PPP2R2C	4	869	8.53e-17	1.61e-16
MAML3	2	4935	1.26e-158	1.18e-157
AADACL2-AS1	4	562	8.88e-13	1.47e-12
TPD52	2	608	3.35e-29	8.64e-29
TMEM117	2	2953	9.25e-15	1.64e-14
AC138305.1	2	313	0.00125004	0.00147322
KRT5	2	392	3.16e-73	1.63e-72
ABI3BP	4	2807	8.46e-45	2.97e-44
KDM6B	4	1514	8.54e-06	1.1e-05
CMTM8	2	793	2.63e-41	8.6e-41
BTBD11	1	604	1.56e-06	2.08e-06
STK17A	1	1006	1.12e-79	6.19e-79
FYB1	2	398	6.86e-29	1.76e-28
ITGB3BP	2	707	6.6e-33	1.86e-32
TMCC1	1	4130	1.79e-31	4.9e-31
ADGRB3	1	1682	2.26e-09	3.33e-09
ZDBF2	3	1480	1.88e-57	8.06e-57
TGFB3	3	1325	2.81e-22	6.16e-22
PLEKHA7	2	750	1.81e-08	2.58e-08
ADAMTS9	3	2491	0	0
SKI	4	3159	6.8e-10	1.02e-09
NT5DC3	3	994	1.35e-19	2.77e-19
THSD4	4	5190	1.5e-116	1.09e-115
NTRK1	3	329	1.98e-20	4.14e-20
UBE2E3	1	2251	8e-52	3.14e-51
SPAG9	4	5273	1.35e-24	3.14e-24
PEX13	1	553	4.05e-28	1.03e-27
AC022126.1	1	505	7.22e-114	5.18e-113
AC007563.2	4	387	7.49e-14	1.29e-13
PCGF5	3	2935	2.25e-73	1.16e-72
LIFR	3	1925	1.76e-80	9.88e-80
CLSPN	1	130	2.97e-46	1.07e-45
CRY2	4	1221	6.94e-13	1.15e-12
E2F3	1	1041	9.93e-38	3.09e-37
DAP	1	1241	1.33e-22	2.93e-22
CCDC171	4	2236	9.99e-60	4.41e-59
EPB41L1	2	684	2.79e-19	5.68e-19
ARHGAP31	2	1371	2.32e-53	9.33e-53
ARHGAP10	3	5216	4.89e-253	7.68e-252
EMCN	4	708	3.29e-07	4.47e-07
FREM1	4	1635	1.27e-73	6.61e-73
PLAU	1	672	2.47e-160	2.32e-159
PROM2	1	224	3.98e-24	9.14e-24
CDC42BPA	1	5303	2.04e-65	9.7e-65
CELSR1	2	893	2.6e-34	7.51e-34
DDX60	1	1395	5.32e-99	3.42e-98
KAT6A	3	4685	3.64e-22	7.93e-22
LOXL1	2	724	9.58e-73	4.92e-72
SALL4	1	447	1.2e-87	7.11e-87
GRHL1	2	206	4.01e-18	7.89e-18
MOB3B	4	2002	0.00773226	0.00885306
SERPINB3	1	164	2.4e-48	8.91e-48
LDLRAD3	3	2980	2.61e-89	1.57e-88
PPFIA2	3	2094	6.13e-64	2.85e-63
LINC01579	4	243	4.47e-08	6.27e-08
NFIL3	3	1277	2.27e-67	1.1e-66
MBP	4	1632	4.59e-33	1.3e-32
ZNF483	4	935	1.16e-06	1.55e-06
AKT3	4	6982	0.00120495	0.00142246
BRCA2	1	301	2.17e-35	6.41e-35
PCSK6	4	320	1.04e-09	1.55e-09
KIF4A	1	135	8.63e-30	2.27e-29
REL	4	2244	2.59e-43	8.83e-43
SPDL1	1	215	6.12e-35	1.8e-34
NET1	1	651	7.34e-10	1.1e-09
CA12	1	483	1.56e-05	1.98e-05
SLC24A2	1	493	3.24e-198	3.69e-197
STK33	3	637	3.47e-19	7.05e-19
NCOR2	4	5624	9.54e-05	0.000118035
KLHL13	3	3000	0	0
EPYC	2	44	1.99e-11	3.18e-11
AFAP1	3	3549	3.02e-123	2.31e-122
FAT2	2	176	6.45e-24	1.47e-23
CDKN2B-AS1	2	443	4.04e-50	1.55e-49
TICRR	1	83	3.07e-15	5.54e-15
LINC01705	1	284	1.54e-187	1.66e-186
TIAM1	2	846	5.68e-08	7.93e-08
VLDLR-AS1	4	569	4.95e-13	8.27e-13
NCAPG2	1	447	2.42e-11	3.84e-11
SLC26A7	3	426	3.85e-156	3.49e-155
FNDC3B	4	8515	2.97e-33	8.47e-33
MYO6	2	1929	3.05e-65	1.44e-64
LAMA4	1	4221	5.53e-13	9.2e-13
PDE3A	2	2460	1.34e-54	5.5e-54
BARX2	2	101	4.68e-12	7.57e-12
ARHGAP11A	1	99	2.84e-22	6.21e-22
AK5	1	272	1.78e-94	1.11e-93
GPRC5A	3	1800	4.11e-78	2.23e-77
LINC01320	3	799	5.05e-116	3.64e-115
RUNX1T1	4	5139	0.0102738	0.0116963
GHR	4	2124	7.21e-08	1e-07
MBNL2	3	3997	1.03e-285	1.95e-284
GFRA2	4	318	0.00649811	0.00747044
VEZT	1	2157	1.22e-29	3.2e-29
AL691420.1	1	177	4.33e-49	1.64e-48
CREB5	3	2208	1.47e-225	1.94e-224
RANBP2	4	3113	6.63e-07	8.93e-07
FZD6	2	502	1.19e-40	3.86e-40
ANKRD18B	1	81	3.85e-10	5.81e-10
TUB	4	723	4.95e-15	8.87e-15
PBX1	4	7960	0	0
DNA2	1	275	6.04e-17	1.15e-16
GRIK1	3	518	2.55e-83	1.47e-82
IGFL2-AS1	1	76	1.45e-21	3.13e-21
TOP1	3	4928	1.48e-34	4.31e-34
SPEG	1	459	4.88e-17	9.33e-17
CCDC150	1	179	3.96e-25	9.35e-25
LDB2	4	6893	9.07e-19	1.82e-18
DDX21	3	1906	1.09e-71	5.54e-71
SORCS1	3	537	1.26e-93	7.77e-93
QKI	3	5860	2.34e-80	1.31e-79
PTPRJ	2	1581	1.07e-56	4.53e-56
ECT2	1	441	2.46e-30	6.57e-30
FSTL1	3	3207	1.76e-186	1.9e-185
AC099066.2	1	178	1.14e-50	4.44e-50
BCL11A	2	201	2.37e-10	3.62e-10
CSF1	3	593	4.25e-20	8.8e-20
USO1	2	2564	9.3e-27	2.28e-26
SLC38A4	1	159	2.74e-23	6.19e-23
HMGA2-AS1	1	432	5.87e-179	6.05e-178
PRKG1	2	7659	0	0
NFIB	4	1751	6.11e-14	1.05e-13
GPC4	1	313	1.97e-34	5.7e-34
LINC00923	3	864	1.21e-48	4.53e-48
ATAD5	1	362	6.74e-22	1.46e-21
TNFRSF10B	4	1218	4.51e-11	7.08e-11
UHRF1	1	155	2.15e-41	7.05e-41
PLXNC1	2	1944	1.11e-122	8.44e-122
GLS	2	3648	3.29e-52	1.3e-51
PRUNE2	3	540	2.61e-62	1.19e-61
TYMP	2	1740	3.72e-162	3.53e-161
ADAM12	1	3901	1.69e-06	2.24e-06
CASP9	3	730	1.29e-39	4.12e-39
CEP295	1	749	1.61e-26	3.94e-26
LEF1	2	1547	4.89e-170	4.81e-169
GASK1A	3	1342	5.18e-174	5.16e-173
DSCAML1	4	754	9.1e-20	1.87e-19
ERCC6L2	3	3071	2.41e-24	5.56e-24
DIO3OS	4	1174	1.25e-17	2.42e-17
MYO1B	1	2282	4.14e-219	5.3e-218
FGF10	3	1127	5.11e-270	8.71e-269
OSBPL6	1	257	7.86e-15	1.4e-14
BCAR3	2	1094	2.28e-42	7.63e-42
GFPT1	1	2749	1.42e-59	6.25e-59
FKBP10	1	1537	5.32e-81	2.99e-80
RANBP17	3	1220	1.24e-11	1.98e-11
PIM1	3	1272	2.38e-137	1.97e-136
CCN1	2	2633	8.25e-30	2.17e-29
NEGR1	1	3657	4.22e-259	6.89e-258
FAM49A	4	1481	3.45e-29	8.89e-29
EOGT	2	566	3.42e-06	4.46e-06
SLC5A3	1	1263	4.01e-102	2.61e-101
COLEC12	4	2214	2.68e-118	1.97e-117
SCML1	4	1223	2.49e-39	7.93e-39
ITGB8	3	2880	4.71e-174	4.71e-173
ARRB1	4	863	0.000601538	0.000718881
LINC02253	4	564	1.22e-15	2.23e-15
RNF122	3	949	2.45e-48	9.11e-48
AC024230.1	3	1610	2.07e-277	3.76e-276
ST5	2	5377	2e-132	1.6e-131
AC013652.1	1	359	4.1e-10	6.2e-10
GPNMB	1	911	3.1e-51	1.21e-50
BRCA1	1	380	1.92e-18	3.8e-18
MX2	1	1121	2.08e-106	1.39e-105
C21orf58	1	250	1.12e-30	2.99e-30
CALCRL	4	925	3.79e-37	1.16e-36
HHIP	4	351	2.51e-11	3.98e-11
NRG1	2	2966	9.4e-216	1.18e-214
HACD2	2	615	5.8e-06	7.49e-06
AC097518.2	2	44	0.0211747	0.0237413
NID1	3	3195	2.51e-53	1.01e-52
PON3	4	262	1e-06	1.34e-06
TSC22D1	2	2954	9.07e-15	1.61e-14
PDE4D	3	3850	1.42e-15	2.61e-15
C5orf66	2	136	2.3e-06	3.03e-06
AC119674.1	3	1925	9.68e-43	3.28e-42
LINGO2	3	1390	0	0
PHLDB2	4	3762	3.39e-10	5.14e-10
AP001977.1	3	1351	4.85e-11	7.6e-11
EIF4A2	1	1726	1.76e-34	5.13e-34
P2RY14	3	448	2.31e-162	2.2e-161
TMPRSS11F	1	58	2.51e-15	4.55e-15
AURKB	1	106	1.13e-27	2.85e-27
CRTC3	3	3433	3.75e-30	9.94e-30
SCN8A	1	392	3.88e-53	1.55e-52
LINC02257	1	234	1.39e-109	9.48e-109
ARRDC3	2	2485	8.63e-19	1.74e-18
TAOK3	2	2620	2.44e-111	1.69e-110
CD34	4	358	0.000194959	0.000238358
FBXL2	2	793	8.82e-11	1.37e-10
KIF26B-AS1	1	344	1.25e-41	4.12e-41
LONRF3	4	810	9.39e-08	1.3e-07
USP6NL	2	1315	1.97e-16	3.71e-16
GALNT14	1	147	0.00179415	0.00210302
ABL1	3	4777	1.78e-46	6.44e-46
AVIL	1	632	6.86e-125	5.26e-124
ANKLE2	2	1893	1.63e-53	6.58e-53
STIL	1	214	6.8e-25	1.59e-24
MGAT5	1	3195	0.00107486	0.00126943
CERS3	1	120	2.27e-10	3.47e-10
CLASP2	4	4400	4.9e-05	6.14e-05
DGKB	4	1394	2.56e-212	3.13e-211
CNNM2	2	1409	2.51e-56	1.05e-55
PPP1R13L	2	662	5.09e-33	1.44e-32
TRHDE	4	1704	3.24e-64	1.51e-63
PERP	1	617	1.9e-18	3.77e-18
DENND1B	2	1498	6.33e-22	1.37e-21
RFX2	4	2203	7.54e-29	1.94e-28
EGFLAM	4	585	6.13e-09	8.92e-09
NXN	3	6214	1.16e-75	6.12e-75
CLEC2B	3	1198	6.11e-30	1.62e-29
PELO	1	328	1.18e-65	5.61e-65
MYO1D	2	3146	0	0
PEAR1	4	395	0.0108101	0.012287
SDC1	1	286	4.88e-45	1.72e-44
RALGAPA1	4	5279	3.85e-48	1.42e-47
ABLIM1	3	3051	3.72e-46	1.34e-45
SERPINB5	1	117	4.86e-28	1.23e-27
RAB27B	1	234	1.82e-48	6.8e-48
ACSL4	3	3181	2.62e-16	4.89e-16
ITGA3	1	807	1.1e-95	6.94e-95
AL445426.1	4	409	5.83e-21	1.23e-20
SLC46A3	1	567	1.87e-136	1.54e-135
ADK	2	3710	2.64e-54	1.08e-53
PIM3	3	1142	2.25e-12	3.69e-12
GAREM1	4	1604	4.87e-07	6.57e-07
MAPK10	4	5522	9.78e-30	2.57e-29
PKM	2	1318	7.84e-68	3.81e-67
CDCA2	1	74	8.59e-18	1.68e-17
CNKSR2	3	314	3.93e-32	1.09e-31
FAM160A1	2	702	6.15e-21	1.3e-20
NBPF12	1	1487	1.86e-61	8.38e-61
LRRC4C	3	650	1.49e-43	5.09e-43
KATNBL1	1	2387	1.57e-17	3.05e-17
EVPL	1	128	4.95e-22	1.07e-21
ALDH2	4	668	0.000317456	0.000383787
APBA2	1	1340	5.96e-222	7.73e-221
PLCB4	4	1097	3.37e-13	5.68e-13
BICD1	2	3877	2.4e-133	1.94e-132
PTCHD1	4	145	0.00239334	0.0027914
ELFN1	3	561	6.74e-36	2.01e-35
NECTIN1	2	236	1.95e-24	4.5e-24
RHBDL2	1	232	3.17e-10	4.81e-10
NBEA	4	4244	2.55e-22	5.58e-22
JAKMIP2	1	199	1.81e-13	3.07e-13
SYNE2	4	3676	0.0121458	0.0137829
DENND5A	3	4169	1.51e-53	6.12e-53
LINC02207	4	131	9.92e-06	1.27e-05
TDG	1	1169	3.81e-47	1.39e-46
PHF21B	4	1781	1.58e-47	5.81e-47
LANCL2	3	915	7.13e-41	2.32e-40
TYW1	4	2806	2.24e-37	6.9e-37
MTCL1	1	1031	2.86e-06	3.75e-06
HP1BP3	2	4366	2.25e-65	1.07e-64
BCL3	3	696	9.74e-09	1.4e-08
MYO19	1	1180	2.37e-20	4.95e-20
CACNB4	3	779	1.37e-27	3.43e-27
AC011511.2	3	497	1.53e-36	4.61e-36
MYBL2	1	98	1.49e-24	3.46e-24
DUOXA1	1	154	5.03e-15	9e-15
LAMB3	1	228	1.04e-25	2.49e-25
APOD	4	263	9.4e-06	1.2e-05
AC018816.1	4	633	2.61e-07	3.55e-07
CLN8	4	1125	9.3e-23	2.06e-22
CXCL14	3	878	8.63e-133	6.95e-132
STRIP2	1	139	3e-35	8.84e-35
C5orf46	1	58	7.15e-23	1.59e-22
ALDH1A1	4	945	9.04e-10	1.35e-09
SASH1	3	3480	7.52e-25	1.76e-24
PLCL2	4	1416	1.21e-24	2.83e-24
SOBP	4	2496	8.03e-45	2.83e-44
PARM1	3	615	8.64e-49	3.26e-48
RNF19A	4	4184	0.000899838	0.00106991
OAS3	1	294	5.06e-57	2.14e-56
C7	4	300	1.48e-18	2.96e-18
CKAP2	1	172	2.47e-13	4.17e-13
PTHLH	2	201	1.26e-12	2.08e-12
ETS2	3	2702	2.32e-151	2.04e-150
DAB1	1	2136	1.35e-07	1.86e-07
FKBP5	2	973	6.52e-25	1.53e-24
GLT8D2	1	1165	8.8e-88	5.25e-87
MYO3A	2	95	1.15e-13	1.97e-13
AL356124.1	1	574	8.19e-119	6.03e-118
PKP4	4	3953	2.8e-16	5.23e-16
SOGA3	1	220	2.81e-30	7.51e-30
PACS1	2	3740	2.06e-34	5.94e-34
MALRD1	4	744	1.31e-27	3.28e-27
SYNJ2	2	2359	3.31e-64	1.54e-63
ARRDC4	3	606	2.47e-56	1.03e-55
MOV10L1	1	920	4.87e-16	9.05e-16
EFEMP1	3	889	2.37e-85	1.38e-84
TJP2	1	707	0.00168899	0.00198141
RSAD2	1	430	2e-111	1.4e-110
STK10	2	816	9.89e-49	3.72e-48
AC110023.1	4	326	0.000123482	0.000152294
ANKRD36C	2	3279	1.02e-28	2.61e-28
ZSWIM8	1	977	3.17e-71	1.6e-70
GAB1	4	2330	8.5e-07	1.14e-06
FAM107B	2	1315	6.04e-27	1.49e-26
GINS1	1	126	7.63e-17	1.45e-16
SPINK5	1	116	1.43e-28	3.65e-28
CAMK2G	1	846	2.38e-31	6.47e-31
GPC6	2	4290	1.05e-57	4.53e-57
ITPKB	3	3168	0	0
CENPU	1	141	1.06e-34	3.09e-34
ANO3	2	134	2e-18	3.96e-18
SORL1	4	1227	4.2e-19	8.51e-19
KNTC1	2	636	1.09e-37	3.39e-37
DAP3	1	1509	3.46e-27	8.61e-27
DLGAP5	1	75	2.7e-17	5.19e-17
MKLN1	3	5658	1.12e-28	2.86e-28
NRG4	1	136	6.96e-16	1.29e-15
PRKCA	3	5683	0	0
DIAPH2	1	4897	9.35e-32	2.57e-31
ACSS3	4	2852	1.13e-08	1.62e-08
TNFSF10	2	589	1.92e-28	4.88e-28
KIF18A	1	103	5.86e-17	1.12e-16
CYP7B1	2	2372	7.15e-15	1.28e-14
IL34	4	574	0.00243692	0.00284105
AL390957.1	4	351	0.0257827	0.0287931
NFKBID	4	340	2.04e-07	2.79e-07
SLC47A1	4	980	4.14e-70	2.06e-69
GRM7	3	1704	2.22e-73	1.15e-72
ATP2B1	4	2586	1.62e-21	3.49e-21
NKD2	2	664	3.99e-94	2.48e-93
TSPAN5	1	3603	4.36e-08	6.12e-08
LINC02614	3	2491	9.56e-79	5.24e-78
ATP6V0A1	3	2579	6.47e-64	3e-63
NFIC	4	4521	6.22e-14	1.07e-13
ZPLD1	2	71	7.48e-13	1.24e-12
CCDC88A	2	1830	9.28e-26	2.22e-25
AL158152.1	1	1073	3.94e-27	9.78e-27
RAB8B	3	2189	2.91e-46	1.05e-45
C11orf80	2	1163	8.94e-23	1.99e-22
PRC1	1	188	3.81e-19	7.74e-19
CHSY3	1	3872	1.94e-06	2.57e-06
E2F7	1	104	2.02e-24	4.65e-24
WLS	4	1863	1.09e-11	1.75e-11
DTWD1	3	2075	2.18e-63	1.01e-62
RAPGEF4	1	877	1.7e-58	7.37e-58
HLF	4	283	7.59e-09	1.1e-08
KLHL42	1	1203	1.38e-16	2.59e-16
CTHRC1	1	368	8.99e-71	4.51e-70
LINC01748	1	135	1.54e-13	2.63e-13
HIVEP1	4	3457	5.56e-19	1.12e-18
TESK2	2	645	2.73e-38	8.57e-38
AF130359.1	4	902	2.66e-36	7.98e-36
RNF144A	3	4212	1.62e-08	2.32e-08
SPATS2	2	2556	1.17e-08	1.68e-08
PIEZO1	2	1048	3.88e-50	1.49e-49
GAS7	4	5459	2.46e-06	3.23e-06
NCOA3	2	2843	7.18e-31	1.94e-30
LINC00536	1	164	4.13e-46	1.48e-45
LINC01622	1	198	4.8e-36	1.43e-35
KIF2C	1	121	2.81e-16	5.24e-16
FAM184A	4	567	3.11e-09	4.56e-09
PTP4A2	3	1880	1.72e-51	6.74e-51
OLA1	2	1943	8.23e-13	1.36e-12
ESRP1	1	296	1.59e-11	2.54e-11
ANGPT1	1	549	7.05e-33	1.99e-32
SNCA	4	581	1.1e-41	3.66e-41
DCLK1	4	2707	2.19e-109	1.49e-108
CMTM4	2	674	1.56e-33	4.46e-33
TNKS	4	4824	4.76e-14	8.23e-14
CALM2	1	1694	3.99e-36	1.19e-35
STRA6	2	1613	2.48e-14	4.33e-14
ADCY3	3	1876	2.05e-67	9.88e-67
KIF5C	3	499	7.4e-84	4.27e-83
AIG1	1	744	3.67e-37	1.12e-36
CABLES1	4	936	0.000278363	0.000337687
NUP98	4	3478	9.59e-20	1.97e-19
AL139383.1	4	1930	3.91e-64	1.82e-63
PPP3CA	1	4216	0.000203429	0.000248499
MEF2D	4	2102	4.06e-08	5.72e-08
E1	2	38	1.29e-05	1.64e-05
KRT14	1	203	2.19e-64	1.03e-63
PNPLA8	3	1394	3.87e-06	5.05e-06
SLC23A2	4	2209	5.58e-26	1.34e-25
SHOX2	1	839	2.66e-188	2.91e-187
SPTLC3	4	630	7.64e-25	1.79e-24
ADGRL2	4	1538	0.00534252	0.00616209
AC008014.1	3	2211	8.89e-106	5.88e-105
MIR193BHG	1	638	6.04e-79	3.32e-78
TUT4	4	4218	0.000132812	0.000163657
INSIG1	4	660	5.81e-16	1.08e-15
KPNA3	1	1643	3.39e-05	4.26e-05
FAS	4	1823	3.56e-20	7.4e-20
IL20RB-AS1	1	83	3.28e-15	5.92e-15
SAMD5	3	724	2.46e-32	6.85e-32
IGHG3	2	708	1.71e-34	4.97e-34
NECTIN2	3	2242	2.94e-22	6.41e-22
KCNQ5	2	163	0.00847332	0.00968182
TNS4	2	173	5.51e-27	1.36e-26
TLL1	4	366	6.53e-16	1.21e-15
SCD5	2	730	2.72e-14	4.75e-14
KANK1	3	1451	1.16e-21	2.51e-21
DLG2	4	4299	1.33e-06	1.78e-06
JAK1	2	5762	5.61e-10	8.43e-10
NR2F1-AS1	1	3185	1.3e-85	7.6e-85
SEH1L	3	848	1.24e-19	2.55e-19
DOP1B	2	533	2.25e-22	4.92e-22
AC008105.3	3	460	1.32e-07	1.81e-07
MAGI1	1	3740	1.81e-18	3.59e-18
ADGRE2	2	441	1.12e-36	3.38e-36
PKP1	1	142	3.5e-26	8.46e-26
BUB1	1	93	4.4e-23	9.89e-23
PRR11	1	85	2.3e-14	4.03e-14
EEF1A1	3	2847	1.4e-296	2.76e-295
SSC5D	1	714	1.74e-40	5.65e-40
LINC02698	2	340	4.81e-73	2.48e-72
MMP13	1	47	5.51e-24	1.26e-23
YEATS2	1	2230	7.29e-50	2.78e-49
CRYBG2	2	62	3.23e-08	4.56e-08
NUAK1	1	1174	3.16e-09	4.64e-09
STIM1	3	2588	2.58e-102	1.68e-101
PIBF1	1	3145	4.53e-46	1.62e-45
OTUD7A	4	1157	2.22e-08	3.16e-08
SRD5A1	1	425	1.71e-18	3.4e-18
FRMD6-AS2	3	441	2.14e-60	9.54e-60
ADD3	4	3147	8.47e-08	1.17e-07
RAD51AP1	1	86	6.2e-19	1.25e-18
AC016831.7	3	2541	6.69e-17	1.27e-16
MPP7	2	388	6.64e-05	8.27e-05
EFCAB2	3	2673	5.07e-25	1.19e-24
RNF145	3	3457	3.3e-25	7.81e-25
RBL1	2	615	2.49e-27	6.2e-27
CRTC1	3	1912	3.33e-23	7.5e-23
DCDC2C	3	347	1.44e-81	8.16e-81
PIGB	1	514	1.2e-22	2.65e-22
MMS22L	1	919	5.31e-21	1.13e-20
THSD7A	3	2067	5.14e-43	1.75e-42
SESN3	1	1524	1.74e-68	8.51e-68
GEN1	1	372	5.33e-33	1.51e-32
TMEM135	4	2835	0.0105035	0.0119433
NDC80	1	125	2.95e-22	6.45e-22
CNOT6L	4	1921	2.09e-05	2.64e-05
CEP55	1	82	3.16e-14	5.51e-14
ASPH	2	2632	1.86e-49	7.09e-49
DENND2C	2	646	3.07e-07	4.18e-07
HLTF	1	744	6.25e-26	1.5e-25
FOXO1	3	6249	0	0
MYEOV	1	63	2.14e-13	3.62e-13
AC018682.1	3	611	3.07e-53	1.23e-52
PFKFB3	4	2752	0.0207021	0.0232393
DEPDC1B	1	97	0.000134576	0.000165759
MAP3K9	2	167	5.71e-10	8.57e-10
AL590807.1	4	195	0.000959447	0.00113742
CHD7	2	735	5.2e-23	1.17e-22
GRM5	2	207	6.9e-55	2.86e-54
SYAP1	4	1264	4.69e-06	6.09e-06
SEMA3C	4	2397	0.0044739	0.0051772
ARHGAP32	2	4006	6.48e-24	1.48e-23
VTCN1	2	82	4.22e-12	6.85e-12
RNF217-AS1	2	696	4.96e-22	1.08e-21
NUP153	4	3063	2.48e-16	4.64e-16
TSHZ1	3	1965	8.54e-62	3.87e-61
RDH10-AS1	3	300	8.64e-63	3.96e-62
KAZN-AS1	3	536	1.89e-61	8.49e-61
LIMK2	1	1177	0.000942411	0.00111864
LGR5	2	40	0.00470115	0.00543571
AKR1C2	1	110	1.79e-09	2.64e-09
PPP1R12B	3	4396	1.33e-95	8.32e-95
PHACTR4	2	2853	1.09e-29	2.86e-29
HDAC9	2	1658	1.14e-18	2.29e-18
STC1	2	252	0.0211488	0.0237217
CYP1B1	4	425	9.85e-24	2.24e-23
ACYP2	3	3807	3.81e-43	1.3e-42
SPHK1	2	768	6.24e-76	3.31e-75
KSR2	1	181	1.46e-25	3.48e-25
THBS1	3	3262	6.19e-135	5.04e-134
CCDC18	1	613	1.85e-27	4.63e-27
GNGT1	2	143	0.0353348	0.0392733
TENM2	2	236	9.36e-08	1.3e-07
RAMP1	3	2521	3.65e-291	7.08e-290
GTF3C5	1	403	1.85e-17	3.57e-17
ANO2	4	466	0.00407512	0.00472156
AL512328.1	1	78	7.6e-20	1.57e-19
LINC01117	1	252	3.17e-12	5.16e-12
OSBPL10	3	2889	3.68e-245	5.48e-244
LYST	1	4091	9.05e-12	1.45e-11
GRHL3	1	39	0.000664033	0.000792556
MBD5	4	6136	0.0213701	0.0239509
HINT3	4	539	0.0010005	0.00118459
IKZF2	2	763	3.09e-43	1.05e-42
GDF7	3	628	2.38e-89	1.44e-88
RTN3	2	992	7.57e-15	1.35e-14
JMY	4	2148	0.00014609	0.000179627
ATXN1	1	8005	1.31e-18	2.62e-18
AC087477.2	4	1974	7.86e-27	1.93e-26
ENC1	2	619	1.03e-88	6.19e-88
ZMYND8	2	1681	1.6e-22	3.53e-22
MYO15B	4	2841	8.82e-06	1.13e-05
CAMK2A	2	177	6.5e-32	1.79e-31
RAB3B	1	80	1.75e-26	4.27e-26
CEP112	4	4269	1.13e-06	1.51e-06
NRXN2	3	498	1.55e-14	2.73e-14
BMP1	1	1745	2.98e-57	1.27e-56
ADAMTSL4-AS1	2	1208	2.45e-157	2.26e-156
IPO9	1	1764	6.59e-26	1.58e-25
OSR2	3	865	4.88e-54	1.98e-53
LINC01376	4	922	7.64e-20	1.58e-19
AL731577.2	3	2270	9.11e-42	3.03e-41
TNRC6B	4	6443	7.9e-36	2.35e-35
NTNG1	2	505	1.96e-13	3.33e-13
BABAM2	3	4828	1.25e-86	7.38e-86
COG5	4	5592	5.7e-43	1.93e-42
TPR	2	2356	3.3e-76	1.76e-75
IRS2	3	1451	6e-104	3.93e-103
AC020637.1	1	48	0.00124909	0.00147273
SLC25A13	4	2498	4.46e-07	6.04e-07
HJURP	1	54	9.76e-15	1.73e-14
NDRG1	3	2737	3.65e-36	1.1e-35
TPM4	4	5101	0.000165916	0.00020338
LINC-PINT	4	1630	6.89e-13	1.15e-12
MMP28	1	136	3.57e-30	9.47e-30
MIR646HG	2	431	0.000484957	0.000581534
OAS2	1	203	6.39e-46	2.28e-45
CDKN2B	2	118	5.02e-15	8.99e-15
PTCHD1-AS	4	422	3.22e-19	6.54e-19
SLIT3	3	3240	0	0
SYNPO2	3	4331	0	0
WT1	3	1759	0	0
ETFA	2	1413	0.00414532	0.00479894
AC091078.1	4	535	4.86e-13	8.13e-13
LINC02432	1	313	2.98e-17	5.73e-17
SGPL1	2	1229	4.09e-28	1.04e-27
FAM83D	1	47	7.33e-10	1.1e-09
IL12RB2	1	149	4.86e-19	9.83e-19
MACC1	2	419	4.81e-07	6.51e-07
AHCYL1	3	2214	2.39e-53	9.6e-53
IRF6	2	113	2.89e-05	3.64e-05
WDHD1	2	405	1.44e-19	2.96e-19
ELF2	2	4749	1.12e-06	1.49e-06
SRGAP2	1	1997	1.25e-20	2.63e-20
DOCK9	2	2265	1.56e-70	7.83e-70
LIN9	1	264	1.04e-15	1.91e-15
IL15RA	3	1543	3.01e-32	8.38e-32
GALNT5	1	102	2.21e-26	5.38e-26
PTPRS	4	2662	3.18e-14	5.54e-14
VCL	3	6027	3.3e-119	2.45e-118
CABIN1	2	1710	3.19e-30	8.49e-30
POF1B	2	86	5.28e-08	7.39e-08
UBASH3B	3	1564	4.69e-46	1.68e-45
SON	2	4157	1.04e-131	8.3e-131
HPCAL1	2	1586	4.71e-28	1.19e-27
FAM227B	3	1025	2.09e-42	7.01e-42
MXRA7	3	1347	6.24e-23	1.39e-22
EPB41L3	3	1011	6.16e-42	2.05e-41
FAM20A	2	1555	8.38e-14	1.44e-13
NRXN3	4	1190	3.44e-10	5.21e-10
CTDSPL	1	2043	1.24e-15	2.27e-15
PAM	2	6068	4.09e-279	7.46e-278
SASS6	1	295	4.75e-09	6.94e-09
CEP135	2	1188	1.42e-39	4.53e-39
ABO	1	273	8.41e-10	1.25e-09
NOTCH3	2	908	2.34e-65	1.11e-64
STAU2	1	1961	4.63e-36	1.38e-35
MED12L	4	489	5.82e-05	7.27e-05
CNN2	2	848	2.46e-06	3.23e-06
CKAP2L	1	56	5.32e-09	7.76e-09
RSU1	3	2695	1.08e-14	1.91e-14
RAB1A	4	5131	4.24e-06	5.52e-06
CAP1	1	855	5.75e-08	8.02e-08
SLC7A6	2	1153	4.53e-33	1.29e-32
KRT19	2	691	2.5e-13	4.22e-13
ZNF827	1	2034	1.25e-36	3.75e-36
NAGK	1	672	8.06e-29	2.07e-28
LINC02296	3	897	0	0
HECW2	2	777	3.29e-10	4.99e-10
DNAJC13	1	2238	1.51e-32	4.23e-32
SH3RF2	2	163	1.45e-13	2.48e-13
NUTM2B-AS1	1	2506	2.53e-06	3.32e-06
OXTR	1	74	6.85e-07	9.22e-07
RGS4	2	539	2.46e-186	2.64e-185
SPON2	1	2292	1.96e-131	1.56e-130
MCAM	1	341	0.0205614	0.0230906
ZRANB1	3	2147	1.03e-36	3.12e-36
MCOLN3	4	601	4.15e-07	5.62e-07
PICALM	2	5265	0.000374096	0.000450197
CAPN14	2	37	7.2e-06	9.27e-06
NEIL3	1	69	4.2e-11	6.6e-11
ALDH3A2	4	885	3.44e-17	6.6e-17
MND1	1	106	6.3e-16	1.17e-15
UBAP1	3	3599	1.06e-25	2.54e-25
RHOU	3	499	1.92e-74	1.01e-73
BRAF	4	4953	9.48e-26	2.27e-25
KSR1	3	3396	2.88e-27	7.18e-27
KIAA0355	2	1955	1.71e-29	4.46e-29
AC008945.2	1	98	3.87e-14	6.73e-14
FOXM1	1	81	1.33e-13	2.27e-13
RSRC1	1	4014	7.55e-43	2.56e-42
CD36	3	243	8.2e-13	1.36e-12
THRB	2	774	2.91e-57	1.24e-56
PIK3CB	2	1351	4.27e-24	9.78e-24
SMURF1	2	3665	2.26e-24	5.21e-24
ATP9A	2	1331	3.18e-25	7.53e-25
NOP56	2	836	3.27e-18	6.45e-18
ZNF561	1	286	8.39e-17	1.59e-16
GABARAPL1	3	1271	8.43e-59	3.68e-58
CKAP5	2	1290	4.2e-21	8.94e-21
RHCG	2	59	5.75e-05	7.18e-05
DZIP1L	2	1042	5e-18	9.81e-18
C12orf75	3	2002	0.000294611	0.000356935
KLHL5	1	1645	5.78e-85	3.36e-84
ANAPC5	1	2412	1.64e-41	5.41e-41
CRPPA	4	1689	4.85e-07	6.55e-07
LRRC8D	2	446	5.8e-11	9.06e-11
CCDC146	2	1937	9.79e-14	1.68e-13
LINC01473	4	4146	5.42e-13	9.04e-13
RACGAP1	1	154	2.03e-22	4.46e-22
DYRK3	4	994	0.00154857	0.00181972
SLC52A1	2	114	4.28e-13	7.17e-13
SPC25	1	141	2.2e-09	3.25e-09
LINC02408	2	238	5.57e-71	2.81e-70
RAB28	1	2783	6.17e-30	1.63e-29
LINC01572	1	665	0.0466645	0.0515399
CXCL12	4	627	9.57e-09	1.38e-08
LYPLA1	2	810	1.3e-13	2.23e-13
MYL6	1	1599	0.0166771	0.0188262
AC007608.3	2	156	2.08e-32	5.83e-32
FNBP1L	2	2334	6.42e-10	9.62e-10
ARNT	4	2577	0.000274587	0.000333249
IGHG4	2	554	2.41e-09	3.55e-09
MAP1B	3	1119	0.0130704	0.0148183
ARHGAP21	3	5401	2.77e-15	5.01e-15
CEMIP	1	1058	8.83e-251	1.36e-249
ACKR3	3	548	6.64e-89	3.99e-88
SORBS1	3	5295	0	0
DDX58	2	1606	3.65e-81	2.06e-80
USP53	3	2424	4.01e-111	2.77e-110
PTPN3	1	419	0.0201449	0.0226499
PPP2CA	3	1525	1.1e-08	1.58e-08
TIA1	1	1579	2.33e-68	1.14e-67
WIPF1	1	3349	1.13e-276	2.02e-275
SFRP1	4	808	9.76e-16	1.8e-15
RAD54L	1	75	1.13e-16	2.14e-16
ANK2	4	2703	1.45e-18	2.89e-18
ESPL1	1	97	9.02e-14	1.55e-13
AC112721.2	1	100	2.25e-37	6.92e-37
PRSS23	1	3189	1.67e-38	5.28e-38
CHEK1	1	147	1.91e-19	3.91e-19
SMYD3	2	5700	3.22e-09	4.72e-09
OSBPL5	3	2259	9.46e-05	0.000117181
TBK1	2	1837	2.74e-46	9.91e-46
PITPNB	3	3248	1.34e-48	5.01e-48
GRM8	2	414	2.59e-152	2.29e-151
PIEZO2	2	329	6.18e-46	2.21e-45
IQCB1	2	1531	1.94e-12	3.19e-12
HSD11B1-AS1	2	59	7.54e-06	9.7e-06
PTPN14	1	2724	1.36e-12	2.25e-12
AP000331.1	1	502	5.94e-89	3.58e-88
DYRK2	2	460	2.37e-20	4.96e-20
LINC00491	2	49	1.46e-06	1.94e-06
MALT1	1	1421	8.95e-27	2.19e-26
TCF7L2	3	5754	1.03e-46	3.75e-46
SMARCD3	4	787	0.000935355	0.00111073
KIAA1211L	2	147	3.56e-11	5.61e-11
BX890604.2	1	629	9.39e-35	2.75e-34
LINC02542	2	47	0.000302103	0.000365382
CFD	3	292	8.55e-19	1.72e-18
PLTP	4	375	0.00178154	0.00208911
AC015923.1	1	331	8.17e-21	1.73e-20
SMS	3	1494	5.41e-78	2.92e-77
NELL2	4	312	9.89e-07	1.32e-06
ASF1B	1	77	1.11e-08	1.6e-08
MYL9	3	1675	5.18e-24	1.18e-23
RELL1	3	1225	1.09e-28	2.79e-28
USP18	1	171	3.45e-26	8.36e-26
XPO1	2	3089	4.83e-23	1.08e-22
ZNF532	2	3258	6.76e-81	3.79e-80
ADCY7	1	235	8.93e-23	1.98e-22
DEPDC1	1	44	5.48e-10	8.24e-10
BORA	1	141	4.2e-13	7.04e-13
BMF	1	387	1.55e-76	8.26e-76
GCNT1	2	530	3.65e-18	7.19e-18
SAMD9	1	259	2.93e-29	7.56e-29
IGF1R	3	7449	8.92e-55	3.68e-54
C1orf131	1	323	9.88e-09	1.42e-08
UPK1B	1	117	2.18e-23	4.93e-23
ITGA2	2	483	1.64e-43	5.62e-43
CTNNA1	3	5005	1.25e-41	4.12e-41
RNF121	2	888	1.88e-21	4.03e-21
ATP2C1	2	2523	4.31e-15	7.75e-15
AC005993.1	2	33	0.000390383	0.000469128
PPP6R3	3	6012	1.05e-36	3.17e-36
GPRASP1	4	627	8.01e-05	9.95e-05
NAF1	4	1213	1.04e-15	1.92e-15
ZFAND6	4	2834	6.67e-05	8.3e-05
CLCA4	1	55	9.87e-23	2.19e-22
CRIM1	3	3750	3.2e-112	2.25e-111
MPDZ	1	2831	2.02e-68	9.84e-68
MIA2	1	1634	1.99e-26	4.84e-26
RAB11A	3	1657	3.02e-24	6.94e-24
PPP1R12A	2	5107	9.28e-05	0.000115059
MTCH1	3	2456	6.49e-47	2.37e-46
RHOJ	4	1092	0.00035488	0.000427926
SLCO5A1	2	503	1.2e-54	4.95e-54
DMPK	1	925	1.49e-32	4.17e-32
TARID	4	374	7.05e-06	9.08e-06
DDX60L	1	1948	4.93e-83	2.83e-82
AC007608.1	1	28	1e-11	1.61e-11
NCK2	1	1604	2.87e-22	6.27e-22
ANKRD36	1	3721	7.56e-13	1.26e-12
GNA12	3	3379	4.07e-54	1.66e-53
PPA1	4	946	2.85e-12	4.65e-12
CENPJ	1	655	2.13e-27	5.34e-27
SLC44A5	2	309	1.45e-15	2.65e-15
AGBL4	4	417	5.23e-06	6.78e-06
DLGAP1	3	758	1.39e-135	1.13e-134
DGCR8	1	818	7.91e-31	2.14e-30
MKX	2	58	0.000810512	0.00096452
PTTG1	1	44	3.78e-08	5.32e-08
PHTF2	1	1754	8.82e-23	1.96e-22
GREB1L	4	1544	8.93e-05	0.000110723
TCP1	1	709	0.0463019	0.0511796
ANO1	2	793	2.57e-41	8.41e-41
TPST2	2	503	9.97e-17	1.89e-16
DPYSL2	3	1374	6.43e-07	8.67e-07
MICU1	2	3505	8.33e-07	1.12e-06
TFPI2	4	146	1.55e-08	2.21e-08
POLE2	1	453	9.03e-11	1.4e-10
ARID5B	3	6682	6.69e-179	6.87e-178
LINC00513	3	1625	1.68e-79	9.3e-79
CBL	2	1327	4.19e-11	6.59e-11
AREL1	1	894	1.76e-20	3.69e-20
KIAA0930	2	1695	3.91e-06	5.1e-06
C12orf56	1	76	6.09e-11	9.5e-11
ETHE1	4	743	8.24e-12	1.32e-11
LINC02595	2	285	0.000602323	0.000719513
BTN3A2	1	557	6.53e-79	3.59e-78
HMMR	1	65	6.93e-12	1.12e-11
GOLGA8A	2	3202	3.42e-50	1.32e-49
ZMAT3	1	442	3.91e-25	9.23e-25
AASS	3	2377	7.56e-18	1.48e-17
DYNC1I2	1	1937	7.03e-17	1.33e-16
PHLDB3	4	478	0.00263068	0.00306187
SFXN5	2	953	9.19e-42	3.05e-41
C2CD4A	3	116	7.96e-28	2.01e-27
AC097634.3	1	235	1.04e-30	2.8e-30
AL357507.1	1	286	2.82e-59	1.24e-58
DIP2B	2	3906	3.36e-14	5.84e-14
LINC01541	3	796	6.32e-144	5.44e-143
SCNN1A	2	305	4.4e-09	6.44e-09
GTF2H4	1	140	3.07e-08	4.34e-08
ALG1L9P	4	444	1.03e-07	1.42e-07
TK1	1	68	1.44e-11	2.3e-11
CALN1	3	376	3.79e-11	5.98e-11
LINC01578	3	3760	2.07e-40	6.71e-40
SPARC	1	2433	1.61e-08	2.3e-08
NFKB2	4	1078	0.022594	0.0253024
GPBP1	4	4553	0.000242065	0.00029467
ATP8A2	3	541	2.49e-229	3.36e-228
MGST2	1	387	5.88e-21	1.24e-20
TRPV4	1	230	1.17e-17	2.27e-17
PPP2R3A	1	2409	2.56e-10	3.9e-10
LINC00702	1	76	7.68e-13	1.27e-12
SMCHD1	3	5292	1.7e-13	2.89e-13
CDKN1A	3	738	1.15e-13	1.97e-13
ENOSF1	4	2750	0.000379763	0.000456756
FAM222B	2	1886	1.55e-35	4.61e-35
USP9X	4	3888	0.0204273	0.0229583
SLC22A5	3	318	2.42e-19	4.94e-19
ASIC2	4	692	8.84e-15	1.57e-14
RARA	4	607	1.39e-07	1.91e-07
PAPPA	1	3534	0.00122719	0.00144812
MASP1	3	1383	4.42e-112	3.1e-111
EMILIN2	3	934	2.94e-159	2.75e-158
CSNK1A1	3	5798	2.89e-20	6.03e-20
SV2C	3	123	2.91e-44	1.01e-43
ZNF365	2	272	5.83e-51	2.27e-50
AMFR	3	1309	1.99e-27	4.98e-27
FERMT1	1	190	1.34e-13	2.28e-13
PLCB1	4	2500	1.75e-10	2.68e-10
PLCH1	1	803	0	0
PARD6G	2	552	3.9e-13	6.56e-13
AC093817.2	4	165	1.25e-12	2.07e-12
PPP2R2A	3	3513	1.67e-15	3.04e-15
LAMA1	1	618	1.95e-31	5.33e-31
KIAA1211	2	1177	5.13e-20	1.06e-19
GMNN	1	258	4.18e-06	5.45e-06
TRMT9B	4	802	5.96e-16	1.11e-15
GSK3B	2	3884	2.07e-08	2.94e-08
TLN1	2	1290	1.6e-13	2.72e-13
ADGRF1	1	125	0.00506448	0.00585099
SLC22A3	3	1214	2.71e-37	8.35e-37
CLDN1	1	304	3.3e-06	4.32e-06
ANKIB1	2	3387	6.34e-38	1.98e-37
ST8SIA1	3	1176	1.66e-42	5.58e-42
ZNF710	2	1231	2.97e-57	1.27e-56
HBP1	4	2259	1.62e-06	2.15e-06
BTBD9	4	5222	1.18e-14	2.08e-14
PRKAR2B	4	750	8.02e-11	1.25e-10
TSPAN2	2	181	0.0267053	0.0297643
RFC5	1	157	0.000296772	0.000359244
LINC02082	1	53	1.65e-16	3.11e-16
SPRED2	2	2972	0.000434011	0.000520887
LRP8	1	183	1.07e-13	1.83e-13
AC025259.3	3	152	1.03e-15	1.9e-15
SLC19A2	4	1114	1.98e-16	3.72e-16
HELLPAR	1	205	1.91e-12	3.15e-12
GPRIN3	3	275	1.47e-05	1.87e-05
RFC4	1	172	5.58e-14	9.64e-14
CCDC14	1	2572	9.45e-22	2.04e-21
GATA2-AS1	4	1228	4.56e-05	5.72e-05
PLK4	1	93	8.44e-10	1.26e-09
CFH	2	1397	6.82e-264	1.13e-262
LNX2	1	393	0.000142404	0.000175247
RASD1	3	621	7.22e-24	1.64e-23
ENTPD1	2	1176	3.11e-77	1.67e-76
PATJ	2	2011	5.16e-06	6.69e-06
MCF2L2	3	506	3.6e-08	5.08e-08
AC025887.2	4	116	0.00729321	0.00836059
STOM	3	1713	9.06e-32	2.49e-31
HPGD	1	238	4.19e-10	6.32e-10
CASK	2	3890	1.02e-43	3.5e-43
AC073941.1	4	80	0.0252967	0.028281
IL15	3	1743	0	0
CTH	4	121	5.15e-08	7.21e-08
MCM9	2	1307	2.28e-27	5.69e-27
RIMS1	3	138	5.18e-19	1.05e-18
HIST1H2BJ	1	140	0.00709255	0.00813719
ARHGAP6	4	2796	5.57e-80	3.1e-79
ACSM3	3	396	1.29e-75	6.78e-75
PLIN2	3	476	1.53e-06	2.03e-06
CDCP1	2	201	0.000335794	0.000405781
PARPBP	1	241	1.03e-07	1.42e-07
TTL	1	748	1.92e-09	2.84e-09
WDR62	1	97	1.56e-15	2.85e-15
WDR76	1	200	1.73e-09	2.55e-09
STOX2	2	671	5.82e-11	9.09e-11
SLC1A2	1	820	1.93e-08	2.75e-08
AMIGO2	1	221	8.84e-05	0.00010971
WARS2-AS1	2	1847	0.000151284	0.000185688
STPG4	1	184	4.09e-20	8.49e-20
DOCK2	2	487	5.17e-41	1.69e-40
KRT16	1	165	2.33e-31	6.35e-31
FXYD3	2	233	3.96e-23	8.92e-23
CDC25C	1	62	1.95e-10	2.98e-10
RABGAP1L	2	5407	0.0145316	0.0164306
SMCR5	1	371	3.61e-18	7.11e-18
LINC01060	1	154	7.93e-48	2.92e-47
NECTIN4	2	141	6.49e-08	9.04e-08
AC117453.1	4	146	0.00408837	0.00473497
ELMSAN1	3	2214	2.15e-32	6e-32
CCDC148	4	358	0.00014818	0.000182116
FERMT2	3	3398	9.51e-19	1.91e-18
CDC45	1	70	4.84e-15	8.69e-15
SKA2	1	636	9e-18	1.76e-17
CDC20	1	42	1.24e-10	1.91e-10
IMPA2	3	872	3.35e-77	1.8e-76
DDX11	2	361	1.06e-07	1.46e-07
SPEF2	4	1527	1.68e-08	2.4e-08
SLC26A10	1	215	2.59e-11	4.1e-11
BGN	2	905	1.09e-89	6.63e-89
BICDL2	2	182	2.59e-12	4.24e-12
PTPRF	2	558	6.92e-06	8.93e-06
ARL4C	2	360	1.8e-18	3.58e-18
LRRK1	3	2548	1.79e-22	3.93e-22
ARPC5	1	535	6.58e-11	1.03e-10
FTO	4	6021	0.0185014	0.0208605
HNRNPC	3	4617	5.71e-23	1.28e-22
SATB2	1	657	6.97e-37	2.12e-36
CYP11A1	3	101	1.15e-11	1.84e-11
EIF2AK2	1	1920	1.94e-62	8.87e-62
ELMO1	2	2177	4.1e-36	1.23e-35
SMCO4	2	481	3.62e-15	6.52e-15
AC012409.2	3	1349	4.23e-62	1.92e-61
KLHL28	1	573	1.14e-17	2.22e-17
AC087286.2	3	1103	2.37e-106	1.57e-105
SPRY1	1	741	3.68e-44	1.28e-43
PPL	2	327	1.61e-07	2.2e-07
ZNF217	3	1398	1.42e-34	4.16e-34
FAM168A	2	2461	1.71e-34	4.98e-34
HNF1B	3	169	1.43e-24	3.32e-24
LRRTM4	1	227	1.66e-29	4.34e-29
SKA3	1	66	9.11e-11	1.41e-10
FNBP1	4	4907	9.51e-07	1.28e-06
WDFY1	2	1939	6.73e-38	2.1e-37
CRY1	4	2200	1.52e-31	4.14e-31
PPP4R1	1	2211	2.08e-10	3.18e-10
PIF1	1	135	2.06e-25	4.9e-25
CEP83	1	2136	7.06e-09	1.03e-08
PLAT	1	1684	1.15e-119	8.57e-119
SNHG25	4	2350	0.00719096	0.00824673
RAPGEFL1	1	249	3.99e-19	8.09e-19
GRASP	4	766	0.00250688	0.00292019
TECPR1	2	480	4.03e-18	7.92e-18
PKP3	1	108	9.42e-12	1.51e-11
ZNF281	1	360	1.27e-17	2.46e-17
COL17A1	1	42	5.89e-07	7.95e-07
GALNT13	3	1600	0	0
HIKESHI	2	561	1.73e-13	2.95e-13
ANKRD50	2	791	1.95e-28	4.96e-28
ENTPD3	1	127	1.95e-07	2.66e-07
SKAP2	2	987	2.2e-70	1.1e-69
GPX3	3	587	3.53e-157	3.23e-156
KLHDC10	1	1363	2.46e-25	5.85e-25
TGFA	2	116	4.83e-10	7.29e-10
SYNRG	1	1888	1.69e-46	6.14e-46
LRRC1	2	587	5.3e-05	6.63e-05
FASTKD1	2	653	1.58e-37	4.89e-37
TXLNG	4	1393	0.00895245	0.010221
CPLANE1	1	3012	1.44e-27	3.61e-27
EFNB2	3	1015	4.04e-13	6.78e-13
PCLAF	1	95	1.4e-15	2.55e-15
LINC02062	3	691	1.92e-06	2.54e-06
EMX2OS	3	2736	1.81e-128	1.42e-127
AC026124.1	1	239	2.17e-07	2.96e-07
TNNI3K	4	452	0.00143289	0.00168519
ATP1B1	1	309	3.15e-10	4.78e-10
AC108463.3	1	240	1.7e-42	5.7e-42
ABRACL	1	113	1.62e-14	2.85e-14
BTBD7	1	2155	1.4e-11	2.24e-11
SUMF1	4	3434	1.78e-06	2.36e-06
DSG2	1	117	0.00155941	0.00183168
NCK1	2	1405	3.55e-15	6.41e-15
PRLR	4	2260	1.47e-15	2.69e-15
MCPH1-AS1	1	290	8.2e-22	1.77e-21
ELF3	2	720	3.99e-11	6.27e-11
H19	3	713	2.11e-137	1.75e-136
PALM	4	866	2.92e-17	5.62e-17
MLPH	2	1721	3.95e-72	2.02e-71
CCNE2	1	87	5.07e-12	8.18e-12
SLC16A1-AS1	2	2328	1.02e-42	3.44e-42
NPIPB15	1	567	1.53e-44	5.33e-44
AC009501.3	1	208	9.41e-09	1.36e-08
AGO4	2	1668	6.22e-50	2.38e-49
SLC6A16	4	495	4.1e-06	5.34e-06
PDCD1LG2	1	297	1.5e-42	5.05e-42
DUOX2	1	84	5.42e-12	8.75e-12
TEX26-AS1	3	175	1.79e-34	5.2e-34
IGF1	3	2022	2.7e-156	2.46e-155
MTBP	1	482	5.87e-18	1.15e-17
NMU	2	72	2.69e-08	3.81e-08
BNC1	1	60	4.24e-08	5.97e-08
GALNT3	2	215	6.17e-08	8.6e-08
SF3B1	1	2998	1.51e-68	7.4e-68
STXBP5L	4	866	9.86e-23	2.19e-22
NFE2L2	3	3660	2.29e-21	4.9e-21
TEX30	1	83	5.96e-07	8.04e-07
PLRG1	1	505	3.02e-15	5.47e-15
ETF1	3	1522	3.65e-16	6.8e-16
TRNP1	1	49	0.00987265	0.0112533
TEAD1	3	7017	1.32e-307	2.69e-306
CPSF6	3	4042	2.01e-24	4.64e-24
GPR137C	1	369	3.06e-10	4.65e-10
KHDRBS2	4	237	4.44e-21	9.42e-21
NOSTRIN	3	442	1.17e-34	3.41e-34
MTFR1	1	825	4.42e-21	9.4e-21
GPM6A	4	271	2.66e-06	3.49e-06
GPR87	1	54	1.79e-13	3.05e-13
AC019068.1	1	44	1.93e-12	3.18e-12
SLC35B3	2	795	2.7e-16	5.04e-16
TMEM39A	2	1042	3.62e-17	6.94e-17
SPP1	3	621	4.9e-96	3.1e-95
MIR503HG	1	1452	9.92e-09	1.43e-08
N4BP1	1	1779	4.16e-12	6.76e-12
PTGES3	3	2636	4.43e-26	1.07e-25
SLCO6A1	2	24	0.00149641	0.00175915
MIR3936HG	3	618	2.22e-19	4.52e-19
ARMH4	1	1242	2.4e-32	6.69e-32
TTC7A	1	2006	0.00913462	0.0104247
TGFBR1	2	2142	0.0104233	0.0118569
TLN2	2	4497	1.17e-18	2.34e-18
WBP1L	4	1736	0.0153184	0.0173063
RAP1GDS1	1	2039	3.8e-22	8.27e-22
IFT43	3	2588	4.23e-47	1.54e-46
MAST2	1	3445	4.72e-06	6.12e-06
NHLRC3	2	711	1.31e-14	2.32e-14
SAMD9L	1	854	1.07e-81	6.1e-81
ZSWIM4	2	967	4.52e-54	1.84e-53
GRAMD2B	3	2259	5.09e-31	1.38e-30
TAF4B	3	850	2.24e-22	4.91e-22
SLC7A1	3	1139	4e-12	6.5e-12
KMT2C	4	6823	1.23e-31	3.37e-31
LINC02398	4	223	0.00678149	0.00778666
R3HDM1	1	2255	1.88e-14	3.31e-14
SOX6	4	1067	0.0168332	0.0189948
FTH1	3	2170	4.9e-12	7.92e-12
RAD51AP2	1	20	9.7e-11	1.5e-10
CABYR	1	95	4.87e-10	7.34e-10
HS6ST2	4	482	7.58e-12	1.22e-11
TC2N	3	1757	9.54e-58	4.11e-57
TRIM13	1	589	1.2e-24	2.81e-24
MUC5B	2	1261	4.18e-20	8.67e-20
LINC00276	2	140	9.71e-07	1.3e-06
MFHAS1	4	2133	3.11e-11	4.91e-11
LINC02798	1	92	1e-08	1.44e-08
IGHA1	2	388	5.17e-15	9.25e-15
F3	3	1429	0	0
NCKAP5	4	1456	0.00392654	0.00455129
OAS1	1	314	9.31e-56	3.88e-55
PLSCR1	1	2348	9.34e-49	3.52e-48
CC2D2B	2	559	2.8e-17	5.39e-17
PCYT1A	2	999	1.1e-10	1.69e-10
UBE2B	4	2692	9.27e-09	1.34e-08
LINC02024	4	114	6.89e-11	1.07e-10
LRIG3	3	1745	7.72e-20	1.59e-19
SCX	1	95	1.78e-06	2.35e-06
FGF10-AS1	3	463	2.03e-29	5.28e-29
IQANK1	1	127	1.79e-08	2.56e-08
CHTF18	1	333	2.9e-12	4.73e-12
FANK1	2	607	1.16e-10	1.79e-10
MFAP2	1	358	1.35e-29	3.52e-29
PJA2	3	2698	2.6e-27	6.47e-27
TRIM59	1	154	4.16e-25	9.8e-25
AC105916.1	4	814	3.45e-14	5.98e-14
PRKDC	1	3245	4.57e-05	5.73e-05
SNHG31	1	213	0.00126598	0.00149076
RNF217	1	2457	3.16e-12	5.14e-12
ERCC1	4	1174	0.0209292	0.0234848
C6orf132	1	169	6.17e-05	7.7e-05
IRX4	1	59	6e-17	1.15e-16
PTN	1	631	2.24e-08	3.18e-08
OPA3	2	437	1.72e-07	2.36e-07
ZNF367	1	90	8.98e-12	1.44e-11
HHAT	4	1435	2.42e-15	4.38e-15
TMC3-AS1	4	701	1.05e-10	1.62e-10
LEPROTL1	2	672	1.39e-20	2.93e-20
ACTB	3	3261	4.58e-59	2e-58
SSH2	2	2812	8.04e-69	3.95e-68
TAP1	1	652	2.76e-44	9.62e-44
WIPF3	2	62	0.013074	0.0148183
CENPQ	1	208	4.89e-11	7.66e-11
CEP126	4	1213	0.00632689	0.00728551
NSD1	2	3407	2.28e-14	3.99e-14
TP73	1	51	4.49e-07	6.08e-07
AC010894.3	1	575	1.7e-53	6.84e-53
PPP2R5C	4	3530	1.73e-13	2.94e-13
MARCKS	1	601	4.66e-34	1.34e-33
RHBDD3	1	233	1.61e-16	3.02e-16
NID2	1	1234	2.41e-127	1.87e-126
KLHDC7B	1	95	3.33e-30	8.86e-30
AC009041.2	4	216	0.0104183	0.011856
GRIA2	4	438	7.81e-08	1.09e-07
ANXA11	2	1741	2.47e-15	4.48e-15
ORC1	1	54	1.51e-10	2.32e-10
GOLM1	1	1328	1.35e-18	2.69e-18
SYNE1	2	5472	1.18e-11	1.89e-11
LSP1	4	520	6.73e-16	1.24e-15
SPART	3	2585	4.39e-11	6.88e-11
TROAP	1	74	7.6e-24	1.73e-23
ARMT1	3	365	0.00106971	0.00126388
RAB5C	1	359	2.61e-14	4.55e-14
NKX3-2	1	100	8.29e-32	2.28e-31
CNTN1	2	1955	6.46e-23	1.44e-22
TMTC4	1	609	0.00202258	0.00236683
TNFAIP8	2	858	7.01e-21	1.48e-20
ACOT9	2	1261	0.000428111	0.000514245
EHF	2	417	3.08e-07	4.19e-07
AC089987.2	1	30	1.9e-05	2.41e-05
LINC01655	1	115	1.36e-40	4.43e-40
METTL24	4	782	3.48e-10	5.26e-10
LYN	2	651	6.66e-09	9.68e-09
SH3KBP1	2	1927	9.54e-05	0.000118065
IGSF3	1	147	0.000186771	0.000228447
PTGIS	4	904	3.38e-48	1.25e-47
FO393415.1	1	42	6.54e-06	8.45e-06
GOPC	1	1833	3.36e-28	8.52e-28
GRK3	4	1160	0.00625491	0.00720558
ATR	1	2690	1.72e-23	3.91e-23
DENND1A	3	4284	3.36e-37	1.03e-36
AC092807.3	1	538	0.00730309	0.00836849
ACTL6A	1	345	2.36e-11	3.75e-11
SEC31A	1	4563	3.59e-42	1.2e-41
AL023882.1	4	283	9.53e-09	1.38e-08
NMT1	2	1701	1.47e-20	3.08e-20
TUBE1	4	796	1.37e-05	1.74e-05
HOPX	1	93	7.67e-14	1.32e-13
AC060809.1	4	177	0.000278878	0.000338166
MAL2	2	204	0.00037415	0.000450197
ARAP2	2	722	1.67e-05	2.12e-05
MYBL1	1	88	0.000359411	0.000433203
GOLGB1	2	3343	9.08e-51	3.53e-50
SERPINF1	3	890	1.16e-17	2.27e-17
KAT6B	4	3417	0.0385194	0.0427284
RGS22	3	610	1.98e-26	4.83e-26
CACNA1A	2	134	9.59e-06	1.23e-05
PRMT2	1	1984	3.55e-50	1.37e-49
CROT	2	420	2.86e-13	4.82e-13
TAPT1	4	1187	0.00017911	0.000219268
PRKAB2	1	604	1.07e-09	1.59e-09
PTMA	3	2871	1.91e-37	5.91e-37
UHRF2	1	1906	2.58e-29	6.69e-29
RREB1	2	2951	0.0190265	0.0214439
FUS	1	3802	1.45e-48	5.43e-48
AC139720.1	3	764	3.33e-157	3.06e-156
ARPC1B	1	672	9.01e-31	2.43e-30
CDK1	1	105	9.49e-10	1.41e-09
AGRN	1	350	5.98e-23	1.33e-22
SLC1A7	4	103	0.00124576	0.00146941
MTUS2	2	254	4.79e-10	7.22e-10
BCL11B	2	159	1.56e-05	1.98e-05
CLCA2	1	81	4.98e-19	1.01e-18
SULT1A3	1	161	1.55e-29	4.06e-29
KCNIP4-IT1	4	1034	1.18e-68	5.8e-68
FBLN7	4	370	0.00521217	0.00601667
SMARCB1	2	891	2.39e-43	8.16e-43
BLZF1	1	755	2.7e-29	7.01e-29
UBE2D3	3	4835	4.32e-18	8.49e-18
AC017101.1	1	524	2.99e-12	4.86e-12
FAM114A1	2	2291	2.66e-19	5.42e-19
COL28A1	4	240	3.76e-13	6.33e-13
SLC12A2	3	1346	1.93e-37	5.96e-37
EFL1	2	751	7.06e-27	1.73e-26
GATAD2B	2	3242	7.72e-12	1.24e-11
TMEM176B	3	351	8.19e-09	1.19e-08
MANCR	1	296	1.33e-71	6.78e-71
NOS1AP	4	1041	2.59e-16	4.85e-16
PLA2G2A	3	115	5.89e-65	2.78e-64
RAB10	2	2940	0.000864755	0.00102863
ADGRL4	4	376	5.35e-13	8.93e-13
SPATS2L	1	3795	2.58e-54	1.05e-53
TNK2	2	863	3.96e-37	1.21e-36
SLC2A9	1	415	2.59e-18	5.13e-18
LSS	4	966	2.03e-05	2.57e-05
TPT1	3	2002	1.1e-75	5.81e-75
CCNY	3	5239	2.25e-248	3.43e-247
SLC39A14	3	2023	3.73e-44	1.29e-43
AC103718.1	1	21	8.58e-06	1.1e-05
ATP10B	1	92	0.00342831	0.00397543
MITF	3	5703	2.12e-78	1.15e-77
LAMA5	2	636	2.85e-20	5.96e-20
OPTN	2	1481	2.83e-74	1.48e-73
BCL6	3	2973	1.19e-39	3.8e-39
PRRX1	1	5809	5.82e-71	2.92e-70
ZNF676	4	264	0.000241985	0.00029467
DDX46	2	2301	7.04e-63	3.25e-62
TCF19	1	73	5.03e-15	9.01e-15
KIFC1	1	55	5.69e-06	7.37e-06
ELMOD3	1	897	3.64e-20	7.57e-20
LLGL2	2	400	5.58e-05	6.97e-05
NCAPH	1	66	5.35e-09	7.81e-09
PLXNB2	1	1139	1.27e-43	4.37e-43
AL117190.2	3	170	9.74e-35	2.85e-34
RNASET2	4	552	0.00692796	0.0079516
SCO2	2	611	7.79e-54	3.16e-53
ROR1-AS1	4	151	0.00198131	0.0023195
NLK	1	2652	2.26e-12	3.71e-12
CKLF	1	408	9.72e-18	1.9e-17
ZMAT4	2	154	8.59e-06	1.1e-05
OTULIN	2	927	1.13e-07	1.56e-07
DKK1	3	187	3e-33	8.54e-33
E6	1	26	0.000236679	0.000288613
XRN2	3	3209	1.69e-24	3.9e-24
IQGAP2	2	790	6.64e-10	9.94e-10
GLCCI1	3	1972	1.05e-38	3.32e-38
CCNF	1	151	2.92e-08	4.14e-08
ANKRD6	1	1106	0.00282797	0.00328877
RASAL1	2	76	1.8e-06	2.39e-06
ATP6V1D	1	480	2.7e-12	4.4e-12
RALB	2	517	1.61e-19	3.29e-19
NECTIN3	1	810	1.21e-22	2.67e-22
IFI6	1	332	1.81e-50	6.99e-50
ADAMTS1	3	1858	1.81e-244	2.68e-243
SP100	2	2854	8.91e-139	7.43e-138
DMWD	2	607	8.47e-26	2.03e-25
CORIN	1	141	0.000151933	0.000186403
PPFIA1	2	2803	1.39e-14	2.45e-14
PPP2R1B	4	1407	0.0199397	0.0224461
DICER1	3	3373	3.36e-32	9.31e-32
RC3H2	1	1705	1.27e-30	3.41e-30
HECW1-IT1	1	33	2.98e-08	4.21e-08
AC005537.1	1	139	7.4e-40	2.38e-39
CDON	4	319	0.00804473	0.00920333
CENPX	1	93	4.2e-09	6.14e-09
C9orf85	1	874	6.43e-09	9.36e-09
CAPN1	2	650	1.13e-09	1.67e-09
RCOR3	2	2125	0.000103207	0.000127569
MCM4	1	155	2.27e-14	3.98e-14
HAT1	3	1508	3.49e-08	4.93e-08
GSDMC	1	29	8.28e-10	1.24e-09
ADCY6	2	786	5.2e-28	1.31e-27
POLR2J3	2	2256	6e-22	1.3e-21
CDC42BPB	4	3423	0.025304	0.028281
NR2F1	1	1058	1.75e-41	5.76e-41
C2orf27A	1	2073	2.18e-265	3.67e-264
PXK	4	3275	1e-48	3.76e-48
FBXL6	1	159	1.28e-21	2.75e-21
TMEM19	1	90	3.73e-08	5.26e-08
EXT2	3	2101	2.83e-29	7.31e-29
AC104365.1	1	210	1.17e-11	1.87e-11
LCOR	1	3350	3.67e-09	5.38e-09
GABPB1-AS1	3	1203	4.64e-16	8.62e-16
ADCK5	1	212	8.17e-12	1.31e-11
ARHGEF26	4	1036	4.12e-13	6.91e-13
LINC02456	3	270	2.31e-37	7.12e-37
MPDU1	2	152	6.73e-10	1.01e-09
MYOCD	3	623	3.32e-183	3.51e-182
AOX1	3	241	2.3e-23	5.21e-23
SNRPC	1	147	1.25e-10	1.92e-10
KDM6A	4	5360	1.51e-15	2.76e-15
ZNF93	1	462	0.0143866	0.0162798
CFLAR	2	3194	0.00220321	0.00257392
CDK6	1	2485	6.26e-05	7.8e-05
SEMA6D	2	550	9.79e-11	1.51e-10
DLAT	1	222	0.000984432	0.00116655
PKIA	2	93	1.07e-12	1.77e-12
VSTM4	1	1355	1.2e-17	2.33e-17
ARHGEF12	4	4834	0.00553579	0.00637977
ZHX3	1	1558	8.41e-17	1.59e-16
ZNF431	1	1135	3.36e-09	4.92e-09
ITGB1-DT	1	154	1.34e-06	1.79e-06
B4GALT4-AS1	1	90	1.54e-12	2.54e-12
PDXDC1	2	2660	3.92e-60	1.74e-59
ADAMTS15	3	193	3.07e-50	1.19e-49
SEMA3D	4	307	0.00671412	0.00771246
INSRR	3	145	6.44e-09	9.37e-09
VEGFA	3	2296	2.78e-20	5.81e-20
NASP	2	1450	3.53e-44	1.23e-43
TSKU	3	432	1.99e-23	4.5e-23
NUP93	1	830	0.00510928	0.00590033
PAX9	1	35	0.000347651	0.000419569
IRF2BP2	3	992	5.41e-32	1.5e-31
RAD23A	1	373	1.91e-09	2.83e-09
SRPX2	1	1921	1.55e-98	9.96e-98
AL583824.1	3	116	4.12e-27	1.02e-26
LHFPL6	2	3820	5.39e-23	1.21e-22
PLEKHO1	2	778	4.74e-05	5.94e-05
CCL21	3	452	6.76e-58	2.92e-57
LGR4	2	725	1.67e-05	2.12e-05
CENPI	1	172	1.42e-07	1.95e-07
CAND1	1	1742	2.9e-36	8.7e-36
TGFB2	2	1491	1.38e-67	6.64e-67
CASTOR2	2	462	1.83e-07	2.51e-07
INAVA	1	74	4.48e-08	6.29e-08
GLI2	1	2862	0.000201888	0.000246722
JPH1	3	156	1.07e-10	1.65e-10
DNAJC11	2	1038	1.1e-10	1.69e-10
ANXA6	1	1128	6.81e-07	9.17e-07
NCAPD3	1	453	1.78e-08	2.54e-08
PDIA5	2	925	1.31e-17	2.54e-17
PDLIM1	3	1795	2.94e-173	2.92e-172
MPP3	1	433	6.65e-25	1.56e-24
SHLD2	1	2162	1.25e-15	2.29e-15
DYRK1A	4	5588	2.96e-30	7.88e-30
TBCCD1	1	227	6.76e-11	1.05e-10
ZNF385B	2	366	2.71e-52	1.07e-51
PITX1	2	94	1.87e-09	2.76e-09
HSPG2	2	2268	2.14e-09	3.15e-09
JPT1	1	206	1.01e-09	1.49e-09
FBN1	3	5102	2.38e-38	7.48e-38
NTF3	2	110	2.15e-09	3.16e-09
PHF14	1	3568	0.000338093	0.000408384
NSMCE2	1	4351	6.73e-05	8.38e-05
FHIT	3	3467	5.01e-41	1.63e-40
SLC37A3	3	2491	8.78e-120	6.55e-119
SH3D19	1	3637	1.09e-36	3.3e-36
VPS37B	4	1867	0.00293312	0.00340542
FLNB	3	2199	5.85e-182	6.11e-181
LMBRD1	4	1647	0.000295967	0.000358423
AGO2	4	3725	3.86e-11	6.09e-11
CERT1	4	2662	0.0464494	0.0513225
NPAS3	2	3682	1.97e-21	4.22e-21
LINC01605	2	461	2.15e-05	2.72e-05
DHX8	1	728	1.58e-20	3.31e-20
SERPINB2	2	35	2.32e-06	3.06e-06
ATXN7	4	2956	2.77e-20	5.8e-20
DIO2	1	2314	0	0
LRATD2	3	75	1.9e-11	3.02e-11
RHEX	3	1186	3.15e-33	8.97e-33
TLE2	3	942	4.6e-13	7.69e-13
IFT57	4	913	0.000370946	0.000446724
AC005674.2	1	122	4.62e-10	6.97e-10
COMMD10	3	3621	0.000681567	0.000812793
SIRT2	2	524	1.25e-13	2.13e-13
C3orf52	2	221	2.65e-07	3.61e-07
PML	2	1372	1.53e-47	5.63e-47
TPRG1	2	1284	0.000263776	0.000320683
ETNK1	3	3432	8.97e-15	1.59e-14
MBD6	1	569	3.76e-43	1.28e-42
ANKFN1	4	671	1.69e-06	2.24e-06
SRSF11	2	4317	2.84e-108	1.92e-107
CBLB	1	5869	7.56e-11	1.18e-10
FANCC	3	2284	2.88e-24	6.61e-24
MROH1	2	990	2.92e-12	4.76e-12
PDLIM2	1	149	3.56e-08	5.02e-08
AC004551.1	1	127	3.3e-22	7.19e-22
VEPH1	1	135	1.2e-20	2.54e-20
AL356234.2	2	111	4.59e-29	1.18e-28
SYNDIG1	1	488	8.37e-63	3.84e-62
ODF2L	1	2855	1.14e-58	4.96e-58
FIGN	1	678	5.72e-38	1.79e-37
NBPF9	1	1029	8.59e-21	1.81e-20
MTHFR	3	812	8.41e-06	1.08e-05
FOXN1	1	36	8.96e-08	1.24e-07
FRK	2	342	4.2e-25	9.88e-25
DKK2	2	370	5.17e-32	1.43e-31
2022-12-01	1	667	0.0204566	0.022982
ANPEP	1	708	3.94e-34	1.13e-33
AL157931.1	2	508	2.61e-11	4.13e-11
TSPAN14	2	962	2.74e-10	4.18e-10
ARSG	4	739	0.0378632	0.0420337
GPR176	2	1198	3.87e-80	2.16e-79
MTAP	2	2224	3.21e-15	5.79e-15
AP3D1	2	1520	1.37e-16	2.59e-16
FAM162B	2	367	7.04e-06	9.08e-06
PPP1R8	2	253	2.17e-12	3.56e-12
AC010343.3	1	92	8.02e-09	1.16e-08
AP000844.2	1	16	0.000170388	0.000208681
MFAP1	2	240	1.59e-06	2.11e-06
MPPED2	2	1147	4.22e-11	6.62e-11
QRICH2	2	244	2.31e-12	3.78e-12
TP53	1	417	5.68e-18	1.11e-17
ANXA10	1	23	2.56e-08	3.63e-08
AC098588.3	3	537	2.02e-19	4.12e-19
[truncated: 545 more rows]

## Sheet: Table S9
Table S9. Regulatory genes and their targets identified in myCAFs (weight > 0.05).
Regulatory gene	Target gene	Weight
ESR1	ROR1	0.192173
SOX6	MYRIP	0.171477
FLI1	SNTG2	0.152929
BCL11A	CACNB2	0.149911
TFCP2L1	MYRIP	0.141037
RUNX1	ZNF385B	0.140609
ESR1	COL1A1	0.13768
TFCP2L1	INSIG1	0.137364
ESR1	NTM	0.133742
ESR1	TGFBR3	0.133516
BNC2	PPARGC1A	0.132919
RORA	ASIC2	0.131673
FLI1	MCTP1	0.12965
HOPX	EIF4A3	0.129132
ESR1	HPSE2	0.125908
MYBL1	PTGFR	0.124007
MECOM	MUC4	0.123109
HMGA2	ITGB3	0.121598
ESR1	THSD4	0.121124
TP63	KCNQ5	0.120988
ZNF331	STK32B	0.118227
PBX3	KHDRBS3	0.118017
ESR1	ITGA1	0.117601
MECOM	EYA2	0.116626
PBX3	PTGFR	0.115468
FLI1	SLCO2A1	0.11444
IKZF2	GABRP	0.113882
BNC2	ELN	0.11384
NR4A2	POU2AF1	0.113788
KLF5	ESR2	0.113188
RORB	ATP13A4	0.111678
EPAS1	ADGRE2	0.111613
KLF5	IKZF2	0.111559
MECOM	VAV3	0.111472
BCL11A	SH3GL3	0.110976
TFCP2L1	SOX6	0.109965
TWIST2	PDGFRA	0.108795
ESR1	KCNIP4	0.108507
PITX1	TFRC	0.10802
ESR1	SLIT2	0.107996
NFKB1	IKZF1	0.107654
PRRX2	NLGN4X	0.106417
BCL11A	CFAP54	0.106352
TFCP2L1	SLC7A5	0.10635
ZSCAN31	SPINK5	0.106259
ERG	CA2	0.106105
FOXP2	PPARGC1A	0.105376
PAX8	IGSF11	0.105061
KLF5	COBL	0.104985
PAX8	MYOCD	0.104911
TCF4	PECAM1	0.104784
GLIS3	NCAM1	0.104281
ESR1	GNA14	0.102915
PRRX1	ADAMTS2	0.102496
PRRX1	BICC1	0.102471
ESR1	COL7A1	0.102349
TFCP2L1	EYA4	0.102243
ETS1	ARHGAP15	0.101635
MECOM	TP63	0.10163
MECOM	SLC22A3	0.101617
TP63	ITGA6	0.101142
ESR1	GNGT1	0.100576
MECOM	NEBL	0.099794
PRRX2	VIPR2	0.0984145
MECOM	BTBD11	0.0983185
GLIS3	CTSZ	0.0978901
SOX6	BMPR1B	0.0967234
ZNF521	TOX2	0.0963148
ESR1	SULF1	0.0961306
PGR	ABCA9	0.096057
ZNF521	HYDIN	0.0959378
MECOM	STOX2	0.0954446
ESR1	CACNA1D	0.0953002
MITF	EDA	0.0949757
ESR1	CENPP	0.0947839
BCL11A	WDR72	0.0944257
FLI1	SHANK3	0.0944131
SOX5	FRY	0.0941877
PRRX1	RAPGEF4	0.0939882
FOXP2	KCNIP4	0.0936464
PBX3	KIF14	0.0933995
GLIS3	PTGFR	0.0928546
HMGA2	DNAH5	0.0927634
PGR	HS3ST2	0.0926395
FOXP2	COL21A1	0.0923849
ZNF331	AKAP12	0.0921848
RORA	ZNF331	0.0912895
RORA	CREB5	0.0911112
MEIS2	RERG	0.0907782
ESR1	DLG2	0.0906726
KLF5	MBOAT2	0.0904281
NR4A3	SFRP4	0.0902804
NPAS3	PDE1A	0.0902038
ZBTB7C	CD83	0.0897583
MECOM	IL12RB2	0.089718
ESR1	HMGA2	0.0896289
BACH2	KLHL13	0.089525
ESRRG	RASGEF1B	0.0892182
ZNF331	SEMA6A	0.0889486
BCL11A	RHEX	0.0889087
TP63	PPARGC1A	0.0887365
FOXP2	GRM5	0.0886065
BNC2	KCNQ3	0.0885938
ESR1	RERG	0.0884022
PRRX1	HS3ST3A1	0.0883839
BACH2	RAB20	0.0883075
SOX6	MPPED2	0.0881826
BCL11A	MYOCD	0.0878432
EBF1	TOX2	0.0877811
BNC2	GRM5	0.0877534
ESR1	UBE2D2	0.0876106
RORA	ANO4	0.0875505
BACH2	SLIT2	0.0874324
RORB	ADAMTS9	0.0870708
ESR1	DACH1	0.0870053
PPARG	ADAMTS19	0.0869032
TFCP2L1	AREG	0.0868753
TP63	IGF2BP3	0.0863877
ZNF331	TRHDE	0.0863745
EBF1	PDE3A	0.0862079
ZEB1	GAS7	0.0856626
TWIST2	SAMD5	0.0856497
ZBTB7C	PADI1	0.0855511
MECOM	KLF5	0.085541
TWIST2	ANPEP	0.0854451
ZFPM2	SYT1	0.0849672
TP63	SLCO3A1	0.0847722
RORA	BDKRB2	0.0847192
TP63	STOX2	0.0847129
SOX6	TFCP2L1	0.0846606
CSRNP3	ARHGAP28	0.084374
ERG	RADX	0.0840692
BNC2	ST6GALNAC3	0.0839793
BCL11A	AJAP1	0.0839662
MITF	ARHGAP28	0.0838112
ESR1	COL5A1	0.0836867
ZEB1	COL15A1	0.0836826
MECOM	CPA6	0.08349
NR4A2	B4GALT1	0.0834565
TP63	SYAP1	0.0832491
SOX5	PTPRG	0.0832021
TFCP2L1	ERBB4	0.082828
PRRX2	CSRP2	0.0828026
TWIST2	FNDC1	0.0824903
LEF1	APCDD1	0.0824518
EPAS1	AGBL4	0.0822916
TCF4	NRG1	0.0822014
MECOM	GPM6B	0.0821187
ZNF521	ISM1	0.0817368
NR4A2	AOAH	0.0816702
ESR1	SOD2	0.08151
NPAS3	PIP5K1B	0.0813778
PRRX1	FAP	0.0813713
PRDM1	KCNT2	0.0812347
ESR1	FBLN1	0.0810738
MECOM	ADAM23	0.0810447
NR4A2	DOCK2	0.0810124
IKZF2	ADGRF1	0.080971
MECOM	MBOAT2	0.0808972
PGR	GRB10	0.0808818
PGR	STXBP5L	0.0808059
ESR1	DOK6	0.0807518
MECOM	FAM83A	0.0807189
TP63	TNIK	0.0805508
RORB	CALCRL	0.0804571
ZEB1	PCBP3	0.0803797
ZFPM2	LIMCH1	0.0802883
PRDM1	MGP	0.0802213
EPAS1	CYP27A1	0.0801886
MEIS1	AKAP6	0.0801581
SOX5	TRHDE	0.0799855
ERG	EGLN3	0.0798815
RORA	CCBE1	0.0797716
ZNF331	PHF21B	0.0797539
SOX5	LSAMP	0.0796978
MECOM	ABCA13	0.0796686
MECOM	HPGD	0.0796578
NFATC2	RASGEF1B	0.0795721
TP63	MX2	0.0795561
GLIS3	ST6GALNAC5	0.0794305
RORA	ADGRD1	0.0794061
RUNX1	ARHGAP20	0.0791625
ZNF385B	ABI3BP	0.079144
ESRRG	ASIC2	0.0790903
IKZF2	RASGRP1	0.0790779
MECOM	RAPGEF5	0.0789656
ESR1	MYO1B	0.0787846
GLIS3	TENM3	0.0786179
TOX2	CEACAM5	0.0785192
FOXP2	ADAMTS19	0.0785081
SOX6	LIFR	0.0784602
MEIS1	CACNB2	0.078404
ZNF385B	SCEL	0.0783425
ESR1	PREX2	0.0782687
SOX5	KCNJ15	0.0781216
EHF	NKAIN2	0.078105
KLF5	TMPRSS4	0.0780937
GLIS1	CTSL	0.0780924
BCL11A	KCNQ5	0.0780682
MECOM	KRT15	0.0779842
ESR1	POLQ	0.0778344
TCF4	HMCN1	0.0777787
PAX8	ADAMTS9	0.0775342
ESR1	COL1A2	0.0775253
RORA	PRICKLE2	0.0774999
ZEB1	LMCD1	0.0774669
SOX5	AFF3	0.0773637
EBF1	KHDRBS3	0.0772419
SOX5	ANTXR1	0.0771747
MEIS2	MGP	0.0771572
MECOM	CA12	0.0771332
IKZF1	ROBO2	0.0767492
RBPJ	CCN4	0.0766885
KLF5	RIMS2	0.0766638
TWIST2	SDK1	0.0766179
TP63	KRT6A	0.0765506
ZFPM2	DEPDC1B	0.076433
ZEB1	DOCK2	0.0763605
SOX5	ADGRD1	0.0762534
PRRX1	COL5A1	0.0761905
ZEB1	SPOCK1	0.0759527
ESR1	MUC16	0.0759459
PRRX1	COL24A1	0.0758499
TFCP2L1	PTPRC	0.075609
SOX5	ZNF385D	0.075579
NR4A2	SH3GL3	0.0754909
ESR1	KCNMA1	0.0754791
PITX1	AGBL4	0.0752914
PAX8	RIMKLB	0.0752704
ZNF385B	NEXMIF	0.0752677
RUNX3	PLCG2	0.0752086
ESR2	MYO3A	0.0751979
ESR1	DCLK1	0.0750833
RUNX1	SUGCT	0.0750383
ESR1	ERBB4	0.0750363
MITF	TRHDE	0.074836
AFF3	CALCRL	0.074832
TCF4	FUT8	0.0746544
MITF	ALDH1A2	0.0746405
ZFPM2	RSAD2	0.0746053
NPAS3	DAPK1	0.0745809
RUNX1	RGL1	0.0745415
ZFPM2	ST6GAL2	0.074428
SOX5	EDNRA	0.0744036
TCF4	NTNG1	0.0743154
ESR1	SNCAIP	0.0742949
MEIS2	SH3BP5	0.0742883
DACH1	ABCA8	0.0741731
MEIS2	KCNIP4	0.074085
NPAS3	SMOC2	0.0740651
ESR1	ABCA10	0.0740368
TFCP2L1	MUC5B	0.0739724
HMGA2	DPF3	0.0738984
CSRNP3	RGCC	0.0738408
KLF5	SERPINB3	0.073806
PBX3	FIGN	0.0737926
TFCP2L1	CFB	0.073749
TFCP2L1	RHCG	0.0737482
ESR1	ANLN	0.0736942
BACH2	TMX4	0.0734902
GLIS3	DGKI	0.0734492
ESR1	COL6A2	0.0734114
NFATC2	ADAMTS1	0.07326
ESR1	SAMD4A	0.073241
BCL11A	C1QTNF7	0.0732145
MITF	ADAMTS19	0.0731829
MECOM	COBLL1	0.0731261
ZEB1	EPB41L3	0.0730727
PGR	ABCA10	0.0730658
ZNF385B	EMP1	0.0730343
ESR1	PAMR1	0.0730189
RUNX3	LCP2	0.0730149
MITF	PRKCB	0.0729704
IKZF2	EDAR	0.0729292
TOX	AJAP1	0.0729213
MITF	COL14A1	0.072913
ZNF521	CEACAM5	0.0728673
ESR1	NR4A2	0.0728288
ESR1	ABCA13	0.0728213
MEIS2	PRKCB	0.0728072
ZFPM2	FNDC1	0.0727913
TCF4	PTGER3	0.0727747
PRRX1	PCBP3	0.0727528
RUNX1	NEXMIF	0.07274
XBP1	PTPRC	0.072738
ZBTB7C	SH3GL3	0.0727238
TFCP2L1	VWF	0.0727165
CSRNP3	CYP3A5	0.0726632
RUNX1	COL3A1	0.0726403
AFF3	CACNB2	0.0726263
ESR1	RORA	0.0725973
DACH1	VIPR2	0.0725944
TCF4	BICC1	0.0724635
PGR	ADGRD1	0.0723669
RUNX1	KANK4	0.072244
HOPX	CYP3A5	0.0722219
ESR1	COL12A1	0.0721797
MECOM	MITF	0.0721125
PRRX1	PRKG1	0.0719987
RORA	COBLL1	0.0719822
GLIS3	INHBA	0.0719447
PRRX1	ITGA11	0.0719259
EPAS1	CFB	0.0718767
TCF4	ANO2	0.0718737
NFKB1	ITGB6	0.0717884
TP63	RNF19B	0.0717877
TCF4	ANTXR1	0.0717859
MECOM	RIMS2	0.07178
GLIS3	MYBL1	0.0717761
PRRX1	ANTXR1	0.0717704
PAX8	RHEX	0.0717398
NFATC2	RHCG	0.0716028
MYBL1	COL8A1	0.0714694
HMGA2	COL12A1	0.0714058
TFCP2L1	BMPR1B	0.0712981
BCL11B	KCNJ15	0.0712968
TWIST2	RAB30	0.0711931
ZNF521	MMP11	0.0711794
HMGA2	ENPP1	0.0710883
SOX5	ABCA8	0.071054
PRRX1	CTSL	0.0710132
ZEB1	ENPP1	0.0709879
RORA	ANK2	0.0709751
SOX5	PDPN	0.070957
SOX6	PLCB1	0.0709185
HMGA2	NKAIN2	0.0709174
GLIS3	PBX3	0.0708984
BACH2	CCBE1	0.0708754
TWIST2	MASP1	0.0708681
MEIS2	STK32B	0.0707898
ESR1	ABCA9	0.0707695
RORB	FREM1	0.0707178
RUNX1	ANOS1	0.070697
MECOM	TMPRSS11A	0.0706906
SOX6	RHEX	0.0706584
PRRX1	CKS2	0.0706475
ESR1	PLCB1	0.0706045
TFCP2L1	THSD4	0.0705579
SOX5	NMU	0.0704066
MYBL1	GAS2L3	0.0703976
ESR1	PWWP3B	0.0703762
ESR1	SFRP4	0.0703594
ZSCAN31	KRT17	0.0703471
TWIST2	MT2A	0.0703413
GLIS3	SLC6A6	0.0702915
ESR1	FREM1	0.0702185
ESR1	INHBA	0.0701906
PBX3	MECOM	0.0700854
TP63	TNS4	0.0700368
BNC2	IGF1	0.0699684
SOX6	PLCB4	0.0699209
KLF5	NECTIN1	0.0698853
TFCP2L1	CYP27A1	0.0698701
MEIS1	NRXN3	0.0698672
RUNX1	A2ML1	0.0697879
MECOM	NPL	0.069778
NPAS3	MERTK	0.0695863
GLIS3	ADAM19	0.0695847
TP63	ITGB6	0.0695777
IKZF2	SKAP1	0.0694987
ZBTB7C	PKIB	0.069498
BCL11A	RGS2	0.0694934
DACH1	PGR	0.0693922
PRRX1	NTM	0.0693701
KLF5	KRT13	0.0693173
NPAS3	WDR72	0.0692864
NFATC2	CTSZ	0.0692102
MITF	DYSF	0.0691684
PBX3	TOP2A	0.06908
SOX5	MAGI2	0.0690311
PBX3	MYBL1	0.0690161
ESRRG	ENTPD1	0.0690021
PRRX1	PDGFRB	0.0689639
ZEB1	PLCL1	0.068954
CSRNP3	CYP27A1	0.0688881
BCL11A	GALNT14	0.0688346
SOX6	RGS6	0.0687515
LEF1	STAB1	0.0687221
GLIS3	PRKD1	0.0686857
ESR1	ZNF331	0.06865
TFCP2L1	CNN1	0.0686106
PRRX1	CTSZ	0.0685929
LEF1	FIGN	0.0685913
ESRRG	PLCB4	0.0685867
ESRRG	LRFN5	0.0684953
TCF4	PLXDC2	0.0683712
PRDM1	SYTL5	0.0683679
IKZF1	SKAP1	0.0683589
PGR	RHOJ	0.0682981
FLI1	LIFR	0.0682393
GLIS3	SUGCT	0.0682235
NFKB1	SLC1A2	0.0681127
TFCP2L1	WFDC2	0.0680993
HOPX	CALN1	0.0680909
EBF1	HOMER1	0.0679928
TP63	TMPRSS11D	0.0679658
JDP2	CYP27A1	0.0679238
BNC2	DTNA	0.0678795
MEIS2	ESR1	0.0677263
RUNX1	SPSB1	0.0677235
ZEB2	MAPRE2	0.0677011
TCF4	LAMA2	0.0676688
EPAS1	SERPINE2	0.0676491
FOXP2	PLSCR2	0.0676195
MEIS1	LCP2	0.0676172
ZNF521	HOMER1	0.0676134
FOXP2	DTNA	0.0675316
PRRX1	LEF1	0.0674414
MITF	PRLR	0.0674412
ESR1	MGP	0.0674179
ESR1	KCND2	0.0673194
BNC2	HYDIN	0.0672606
GLIS3	NRG1	0.0672235
TFCP2L1	ATP8A1	0.0671534
ESR1	IGF1	0.0671529
MECOM	EHF	0.0671528
TP63	MECOM	0.0671525
ESR1	ANKFN1	0.0671322
PRRX1	NKD1	0.0671279
ETS1	AJAP1	0.0671111
FLI1	NFATC2	0.0671038
RUNX1	MALT1	0.067041
TWIST2	MYOCD	0.0669994
SOX6	KCNMA1	0.0669977
GLIS1	DPF3	0.0669651
MEF2C	MYH11	0.066934
RARB	FGF2	0.0667996
GLIS3	ZFPM2	0.066758
RORB	ALDH1A3	0.0666978
SOX5	TCF4	0.0666413
RUNX1	NOX4	0.0666058
MECOM	BACH2	0.0665747
PITX1	ADAM28	0.066569
ESR1	PFKFB4	0.0665668
GLIS3	NKD1	0.0665399
SOX6	CNKSR3	0.066499
BARX2	RUNX3	0.0664898
MECOM	DSC3	0.0664854
TP63	LAMA3	0.0664759
TOX	PLCB4	0.0664443
NPAS3	KCNMA1	0.0663834
ESR1	KCNIP1	0.0663051
PRDM1	GBP1	0.0662909
PRRX2	CENPF	0.0662842
GLIS3	PLPP4	0.0662516
ESR1	WDR72	0.0662455
FOXP2	FGF13	0.0661773
GLIS1	HAS2	0.0660379
TP63	RAPGEF5	0.0660216
ZBTB7C	MAMLD1	0.0659821
GLIS3	TNFRSF1B	0.0659264
ZBTB7C	KRT13	0.0658868
PRRX2	ATP6V1B2	0.0658846
TP63	NEBL	0.0658758
RUNX1	EMP1	0.0658
TP63	FYB1	0.0657989
NFKB1	NFASC	0.0657893
PITX1	FRMD3	0.0657831
HMGA2	KANK4	0.0657697
TCF4	CCDC3	0.0657486
BCL11A	PECAM1	0.0656713
TP63	CA12	0.0656461
MEIS1	HYDIN	0.0656238
NR4A2	RHCG	0.0656153
ZEB1	BCL11A	0.0655694
MYBL1	NCAM1	0.0655667
NPAS3	CNN1	0.0655555
ERG	COL15A1	0.0655479
ZNF521	LSAMP	0.0655411
RUNX1	SYT1	0.0655171
NPAS3	IL1R1	0.0654931
PRDM1	CPM	0.0654895
KLF5	SLC44A5	0.0654797
EHF	SERPINB3	0.0654384
ERG	EHF	0.0653474
PRDM1	GJC1	0.065339
IKZF2	KLF5	0.0652782
SOX6	ADARB2	0.065275
TCF4	ALOX5	0.0652687
PRRX1	NOX4	0.0652538
RUNX1	HMCN1	0.0652434
EHF	EGLN3	0.0651895
PRRX1	COL5A2	0.065188
TFCP2L1	ANKFN1	0.0651279
ESRRG	PAX8	0.0651207
PAX8	FRAS1	0.0651041
NFKB1	PKIB	0.0651015
ESR1	NAMPT	0.0650399
MEIS1	SLIT3	0.0649854
RUNX1	MAP2	0.0649843
ETS1	CYYR1	0.064888
TCF4	ARG2	0.0648434
RORA	GNGT1	0.0648102
KLF5	HK2	0.0648026
GLIS1	TWIST2	0.0647294
SOX5	MITF	0.0646941
MECOM	LAMA3	0.0646697
EBF1	GRM5	0.0646301
BNC2	B4GALNT3	0.0645985
SOX6	CATSPERB	0.06455
ZEB1	HECW1	0.0645337
ESR1	GPNMB	0.0645202
ESRRG	ERBB4	0.0645202
SOX6	CALN1	0.0645182
TCF4	PWWP3B	0.0645157
TOX	RHCG	0.0644311
BACH2	COLEC12	0.0643977
TFCP2L1	LIFR	0.0643747
TP63	FABP5	0.064369
MECOM	LYN	0.064336
KLF5	NDRG1	0.064328
TFCP2L1	EZR	0.0642941
ESR1	FN1	0.0642476
FLI1	MUC5B	0.0642209
GLIS3	CDH2	0.0642177
RUNX1	NCALD	0.0641793
PGR	PAMR1	0.0641608
ESR1	WFDC2	0.0641433
GLIS3	GPC6	0.064073
EHF	DLGAP1	0.0640318
RORB	NLGN4X	0.0640232
NPAS3	C3	0.0640008
ZBTB7C	CSTA	0.0639771
PRDM1	NRG1	0.0639212
PRDM1	KCNQ3	0.0639091
GLIS1	PFKFB4	0.0638628
RORA	PTHLH	0.0638259
SOX5	ZFPM2	0.0637346
PRRX1	FLT1	0.0636907
EBF1	MAPRE2	0.0636573
PRRX2	CLMP	0.0636213
CREB5	ASIC2	0.0636036
EBF1	ENPP1	0.0635524
MECOM	INPP4B	0.0635503
FOXP2	ALDH1A2	0.0635251
HMGA2	SYNDIG1	0.0634992
GLIS3	SORBS1	0.0634955
NPAS3	C4orf19	0.0634596
ZEB1	HAS2	0.0634147
ZEB1	DLC1	0.0633827
PRRX1	CSMD2	0.0633733
TWIST2	ITGAE	0.0633156
BACH2	ST6GALNAC3	0.0632778
TOX2	FGF2	0.0632181
GLIS3	UNC5C	0.0631557
PGR	DACH1	0.063136
TP63	GPNMB	0.0631185
MECOM	ATP10B	0.063015
NR4A2	MGP	0.0630059
ERG	RNF144B	0.0629556
TFCP2L1	ITGBL1	0.062947
IKZF1	SLC39A14	0.0629177
MECOM	MPPED2	0.0628856
RARB	NEK10	0.062834
ZFPM2	GREM2	0.0628206
KLF5	ANXA1	0.0628113
PBX3	INSYN2B	0.0627403
SOX5	HS3ST2	0.062718
HMGA2	WNT5B	0.0627114
ESR1	EPB41L4A	0.0627051
RUNX1	PTGFR	0.0626741
ERG	CACNB4	0.0626438
ZEB1	NPR3	0.0626302
NPAS3	MYRIP	0.0626069
PAX8	ANKS1B	0.0625599
RARB	PTCH1	0.0625171
MECOM	ITGB6	0.0624967
TP63	BANK1	0.0624322
MECOM	GFOD1	0.0624182
EHF	C15orf48	0.0623974
FOXP2	ZNF385D	0.0623973
RORA	SORBS1	0.0623955
KLF5	SERPINB13	0.0623475
PBX3	DIAPH3	0.0623275
ZFPM2	NREP	0.0623042
JDP2	PTPRB	0.0622543
PAX8	DLGAP1	0.0622349
PAX8	WFDC2	0.0621864
SMAD6	AJAP1	0.0621728
RUNX1	ADGRL2	0.0621632
SOX5	FUT8	0.0619744
FLI1	CSGALNACT1	0.0618985
MITF	ALDH1A3	0.0618172
ZEB1	CNIH3	0.0617749
PRRX1	TPM1	0.0616944
MEIS1	HAS2	0.0616404
SOX5	GRB10	0.0616224
PRRX1	SLC6A6	0.0615858
TOX	DKK2	0.0615791
RUNX1	SLC6A6	0.0615608
ZEB2	PLXNC1	0.0615387
PRRX1	RGS2	0.0615209
IKZF2	RDH10	0.0615191
RUNX1	NKD1	0.061463
NPAS3	TPRG1	0.0614207
RUNX1	PPP2R2B	0.0614088
NR4A2	PRPS2	0.0614021
GLIS1	CPXM2	0.0614
GLIS3	CADM1	0.0613008
RUNX1	ADGRD1	0.0612857
HMGA2	COL7A1	0.0612821
ZNF521	GRM5	0.0611749
ESR1	COL14A1	0.061139
SMAD6	RCAN2	0.0610601
NR4A2	MUC5B	0.0610302
FLI1	NRXN3	0.0610269
ZFPM2	FAT3	0.0610197
ZBTB7C	FREM1	0.0610117
EHF	PAX8	0.06099
BCL11A	PPP1R14C	0.0609113
EPAS1	SYTL3	0.0608885
BNC2	SHROOM4	0.0608657
BCL11A	ST8SIA1	0.0608411
MECOM	EPAS1	0.0608181
RORA	LRFN5	0.0608056
TP63	HPGD	0.0607744
EBF1	TENM2	0.0607711
TCF4	PLAU	0.0607597
RUNX1	SCEL	0.0607342
SOX5	PRKD1	0.0607218
ERG	TCF4	0.0606863
EHF	GK	0.0606791
PITX1	GNGT1	0.0606703
ZFPM2	MYBL1	0.0606491
GLIS3	SYTL3	0.0606405
MEIS2	PPARG	0.0606166
BNC2	RNF19B	0.0605774
IKZF2	FRMD3	0.0605375
SOX5	DIO2	0.0605088
PAX8	WWC1	0.0604924
ZEB1	RADX	0.0604918
HOPX	VEGFC	0.0604864
EBF1	ABCC9	0.0604567
RARB	PTGS2	0.0604402
MITF	SLIT3	0.0604363
NPAS3	NUAK1	0.0603932
MECOM	BCL2L11	0.0603854
RUNX1	THSD7A	0.0603532
PRRX1	SPOCK1	0.0603276
TCF4	NEXMIF	0.0602959
MEIS2	TMEM132C	0.0602896
MECOM	VTCN1	0.0602322
CREB5	PTHLH	0.0602317
LEF1	CSMD1	0.0601901
HMGA2	NPR3	0.0601888
ZNF331	CRISPLD2	0.0601868
LEF1	GK	0.060162
AFF3	DEPDC1B	0.0601364
ETS1	KIAA1217	0.0601317
MITF	C1QTNF7	0.0600818
RORA	GALNT18	0.060064
TCF4	PLCG2	0.0600514
RORB	SCIN	0.0600378
GLIS3	TMC5	0.0600221
KLF5	FAM83A	0.0599894
TWIST2	PCDH9	0.059986
ESR1	DPP6	0.0599653
IKZF2	IKZF1	0.0599643
ESRRG	WFDC2	0.0599329
RUNX1	PTGER3	0.0599072
MEIS2	GREB1	0.0598823
MECOM	PADI1	0.0598809
SMAD6	TMTC1	0.0598638
MECOM	TNFSF10	0.0598573
RARB	SYT1	0.0598485
MECOM	MKI67	0.0598421
KLF5	NTN1	0.0598239
SOX5	SEMA5A	0.0598105
ESR1	LIFR	0.0597931
ESR1	ACTN4	0.059697
CREB5	WNT9A	0.0596742
SOX6	CYYR1	0.0596542
MEF2C	PDE1A	0.0595848
MECOM	FAM102B	0.0595804
ESR1	ITGA8	0.0595529
KLF5	CA12	0.0595282
RORA	COL14A1	0.0595125
TCF4	COL5A2	0.0594773
TWIST2	COL5A3	0.0594612
RUNX1	ST8SIA1	0.0594081
PGR	ABR	0.059367
SOX5	PGR	0.0593607
ESR1	CD55	0.0593544
HMGA2	INHBA	0.0593525
ESR1	NKD1	0.0593184
BNC2	LIFR	0.0592982
MECOM	SERPINB13	0.0592954
ESR1	CABLES1	0.0592849
ESR1	NLGN4X	0.0592688
SMAD6	ELN	0.0592657
TP63	SLC7A1	0.0592574
BACH2	IFFO2	0.0592448
PRRX1	ADAMTS6	0.0592398
RORA	KCNIP4	0.0592088
ZNF521	KCNK2	0.0592055
TWIST2	TRPC4	0.0591807
ZEB1	MME	0.0591365
PITX1	SUSD4	0.0590784
BCL11B	CFAP54	0.0590724
GLIS3	NFATC2	0.0589422
MECOM	PBX3	0.0589092
MITF	TOX2	0.0588986
PRDM1	C3	0.0588936
ETS1	CPXM2	0.0588598
MEIS2	EPHA3	0.0588341
TWIST2	CCN4	0.058811
NPAS3	TTC6	0.0588002
JDP2	EFEMP1	0.0587866
MEIS2	ROBO1	0.0587186
NR4A2	NFATC2	0.0586974
ESR1	TPM1	0.0586649
RUNX1	FN1	0.0586339
MEF2C	TCIM	0.0586182
GLIS3	IQGAP2	0.0586164
SOX6	SLC7A5	0.0585904
TP63	TENM2	0.0585819
TP63	VAV3	0.0585704
PRRX2	SYNDIG1	0.0585509
RARB	AFF3	0.0585496
TP63	IL18	0.0584986
NFKB1	PTGS2	0.0584869
ESR1	MOXD1	0.0584831
PRRX1	SPRY1	0.0584757
FLI1	EIF4A3	0.0584754
GLIS3	ADARB2	0.058451
MITF	ABI3BP	0.0584448
MITF	DCLK1	0.0584293
XBP1	INPP5D	0.0584168
PRRX1	PTPRE	0.0584156
EHF	TMPRSS4	0.0583769
PBX3	IQGAP3	0.0583583
KLF5	EYA2	0.0583571
SOX5	CNTN4	0.0583561
GLIS3	PLD1	0.0583521
NR4A3	PRKCB	0.0583381
TP63	P3H2	0.0583322
TCF4	BDKRB2	0.0583294
TCF4	PIP5K1B	0.058326
KLF5	TMPRSS11D	0.0583133
ESR1	SPARCL1	0.0582774
MYBL1	C8orf34	0.0582712
SOX6	DEPTOR	0.0582621
ZFPM2	KCNQ3	0.0582302
GLIS3	PTCH1	0.0582291
CSRNP3	TAFA2	0.0582286
TP63	SERPINB13	0.0582115
GLIS3	KIF26B	0.0581817
RUNX1	GPC6	0.058167
NPAS3	FRAS1	0.0581598
ZSCAN31	ADAM23	0.0581478
GLIS3	CHSY3	0.0581314
IKZF1	LCP2	0.0581285
ZEB2	ADAMTS12	0.0580693
ERG	SPRY1	0.0580414
ESR1	COLEC12	0.0580351
NPAS3	KALRN	0.0580219
PRRX1	TMEM232	0.058002
TCF4	RORB	0.0579995
ESR1	TOP2A	0.0579908
RORA	CA12	0.0579612
ESRRG	COL21A1	0.0579604
TP63	ARHGEF4	0.0579121
ETS1	CTSZ	0.0579086
EHF	IGSF11	0.0579013
ESR1	PPARG	0.0578971
ZEB1	MAN1A1	0.0578862
MITF	COLEC12	0.0578752
TFCP2L1	SGCD	0.0578589
DACH1	CD83	0.0578393
MECOM	TC2N	0.0578346
GLIS3	DSG3	0.0578071
MECOM	CENPF	0.0577822
PRRX1	CCN2	0.0577575
ESR1	SESN3	0.0577393
RORA	SLC8A1	0.0577293
ZBTB7C	BCL11B	0.0577282
ZNF331	PIP5K1B	0.0577121
TP63	EDNRA	0.0576727
ESR1	IL1R1	0.057636
RORA	OR3A2	0.0576306
STAT4	ANO3	0.0576036
MECOM	ATP1B3	0.0576025
ZNF385B	A2ML1	0.0575824
TP63	SELENOP	0.057556
TFCP2L1	SH3BP5	0.0575534
MEIS2	EPHA6	0.0575172
XBP1	ARHGAP29	0.0574991
RARB	HS3ST2	0.0574295
GLIS1	PTHLH	0.0574202
BCL11A	KALRN	0.0573431
PBX3	ANLN	0.0573393
ZFPM2	INSYN2B	0.0573307
ZEB2	GPR176	0.0573288
RUNX1	RAB27B	0.0572871
RORA	EFEMP1	0.057276
PRRX1	FBN1	0.0572537
SOX5	LDB2	0.057227
TOX	SLC18A2	0.0572202
IKZF2	CSTA	0.0572096
TP63	CENPP	0.0571671
ESR1	ALDH1A2	0.0571661
TCF4	SOX5	0.05714
NFKB1	INPP4B	0.0571221
MECOM	MX2	0.0571009
EHF	RTKN2	0.0570988
RUNX1	ABI3BP	0.0570773
CSRNP3	TMEM232	0.0569078
ESR1	MED12L	0.0568602
KLF5	TMPRSS11A	0.0568572
MECOM	AKR1C2	0.0568019
MEIS1	AJAP1	0.0567903
ESR1	CC2D2B	0.0567627
ESR1	SGCD	0.0567445
BARX2	PKIB	0.0567416
PGR	IGFBP4	0.0567363
MYBL1	EGFL7	0.056717
ZEB1	SGIP1	0.0566688
PGR	RASGRF2	0.0566662
IKZF2	DEPTOR	0.0566432
GLIS3	KANK4	0.0566398
TCF4	NEGR1	0.0566367
BNC2	SYAP1	0.0566217
FOXP2	IGF1	0.0566095
MECOM	MTSS1	0.0565952
ZBTB7C	NFASC	0.056583
FOXP2	SLC25A48	0.0565666
TOX2	PRKCB	0.0565261
RUNX1	TAFA2	0.0565254
RUNX1	ITGA11	0.0565211
FLI1	GALNT17	0.0565131
RORA	ESR1	0.056419
ESR1	PDGFRB	0.0563386
EPAS1	DYSF	0.0563073
KLF5	PDK1	0.0562952
MITF	PALLD	0.0562748
RUNX1	CADM1	0.0562732
GLIS1	PDGFRA	0.056242
MITF	ALOX5	0.0562377
FOXP2	ST6GALNAC3	0.0562361
NFATC2	TMC5	0.0562247
KLF5	AKR1C2	0.056223
BACH2	FGF7	0.0562135
BNC2	NRP2	0.0561929
PRRX1	GPC6	0.0561695
NFKB1	SERPINB4	0.0561679
TCF4	POU2AF1	0.056158
EPAS1	IRS2	0.0561402
PAX8	FAM155A	0.0561351
TFCP2L1	ATP10B	0.0561167
NFATC2	MAMLD1	0.0560958
NFKB1	ICAM1	0.0560919
DACH1	STK32B	0.0560462
RUNX1	DDAH1	0.0560243
GLIS3	DIAPH3	0.0560034
TP63	COL11A1	0.0559854
RUNX1	RASGEF1B	0.0559732
ESR1	ARG2	0.0559585
BCL11A	IFIT3	0.0558709
LEF1	TENM3	0.0558302
MECOM	BNC2	0.0558044
MEIS1	KAZN	0.0557926
TFCP2L1	KSR1	0.0557369
SOX5	ADGRB3	0.0557291
PITX1	PAK3	0.0557276
BCL11B	NEK10	0.0557109
ZEB2	RYR2	0.0557062
TFCP2L1	SNTG2	0.055703
NFKB1	GRIK1	0.0556974
ZNF385B	RGL1	0.0556879
FLI1	PTCHD4	0.0556831
ESR1	DIAPH3	0.0556792
NR4A2	TXNDC5	0.0556672
PBX3	CADM1	0.0556394
ESR1	NPAS3	0.0555905
KLF5	EHF	0.0555668
SOX5	MAGI1	0.0555628
TWIST2	GLIS1	0.0555361
NPAS3	EIF4A3	0.0555084
ESR1	EPHA6	0.0554777
MEIS2	ZNF331	0.0554482
GLIS3	RDH10	0.0554375
TP63	ZSCAN31	0.0554297
ESR1	P3H2	0.055428
LEF1	SLC24A2	0.0554274
MECOM	CIITA	0.0553988
SOX5	ERG	0.0553918
MITF	FAM102B	0.0553552
TP63	LAMC2	0.0553452
ESR1	ICAM1	0.055342
RUNX1	EPHA4	0.0553311
MECOM	LGMN	0.0553121
ZSCAN31	GRIK1	0.0553015
TOX2	PDE8B	0.0552299
HMGA2	SLC24A2	0.0552038
ETS1	CCDC102B	0.0551742
BCL11A	FAT3	0.0550992
RUNX1	NTNG1	0.0550851
MECOM	TNIK	0.0550797
PGR	SYTL5	0.0550611
MECOM	RAB7B	0.0550441
HOPX	PTCHD4	0.0549955
TCF4	DIO2	0.0549745
BNC2	SDK1	0.0549712
RORA	ALDH1A2	0.0549386
JDP2	AREG	0.0549088
PRRX1	LPAR1	0.0548892
MECOM	CYP2C18	0.0548859
ESRRG	EPHA3	0.0548645
MEIS1	WWC1	0.0548559
TP63	WNT9A	0.0548315
GLIS3	NHSL1	0.0548286
TCF4	ABCA9	0.0548233
MECOM	GDA	0.0548056
MECOM	CSTA	0.0547437
PRRX1	MMP16	0.0547202
HMGA2	POSTN	0.0547092
SOX6	INSIG1	0.0546778
ESR1	RUNX1T1	0.0546456
DACH1	ABI3BP	0.0546373
ESR2	STEAP1B	0.0546203
JDP2	AGBL4	0.0546111
SOX5	PRICKLE2	0.0546097
SOX5	PDZRN3	0.0545992
BACH2	ITGA9	0.0545979
ETS1	AKAP6	0.0545924
MECOM	NEURL1B	0.0545735
PRRX1	COL8A1	0.0545478
BCL11B	CACNB2	0.0545011
SOX5	NOVA1	0.0544541
FLI1	FCGBP	0.054413
TFCP2L1	PLXNA4	0.05438
BNC2	ANK2	0.0543726
MEIS1	TMC5	0.0543589
FLI1	ELMO1	0.0543099
TWIST2	DPF3	0.0542607
LEF1	ADGRB3	0.0542584
ZEB1	GRIA3	0.0542441
FLI1	SLC2A3	0.0542313
MITF	MECOM	0.0542298
ERG	IGF2BP3	0.054223
ZEB2	NFATC2	0.0541721
PRRX2	NEURL1B	0.0541562
TCF4	GALNT17	0.0541371
BARX2	IQGAP2	0.0541122
ZFPM2	NAV3	0.0541008
IKZF1	ICAM1	0.0540812
FOXP2	BCL2	0.0540782
TCF4	RUNX1T1	0.0540529
BCL11A	CNN1	0.0540498
RUNX1	COL21A1	0.0540361
FOXP2	SYAP1	0.0540094
ZEB1	KIAA1549L	0.054003
ZFPM2	RRM2	0.0539992
TCF4	TENM3	0.0539877
KLF5	MECOM	0.0539711
ZNF385B	ARHGAP20	0.0539693
PRRX1	FAM155A	0.0539592
TFCP2L1	COBL	0.0539371
AFF3	NCAM1	0.0539329
GLIS3	LEF1	0.0539009
SOX5	FBN2	0.0538934
ESR1	PTPRD	0.053863
TFCP2L1	MCTP1	0.0538599
RORA	SEMA6A	0.0538184
PAX8	PLPP1	0.0538131
DACH1	SERPINB2	0.0538002
TP63	ANKRD33B	0.0537716
RUNX1	NREP	0.0537544
PBX3	CLMP	0.0537436
SOX6	CSRNP3	0.0537294
MEIS2	KCNMA1	0.0536954
RUNX1	WNT5B	0.0536617
ESR1	BACH2	0.0536551
RUNX1	DNAH11	0.0536205
RARB	PTPRD	0.0536134
EHF	AKR1C2	0.0536091
TOX	CSGALNACT1	0.0536017
TWIST2	FGF13	0.053601
TCF4	PDE3A	0.0535997
TP63	NTRK2	0.0535885
TP63	DTNA	0.0535584
PRRX1	COL6A3	0.0535175
PRRX1	EGFL7	0.0535002
MECOM	TXNDC5	0.0534999
MITF	FGF13	0.0534995
IKZF2	SELENOP	0.0534823
IKZF2	POF1B	0.053477
AFF3	SAMD3	0.0534727
KLF5	PLOD2	0.0534689
BNC2	SORBS1	0.0534641
RUNX1	CALD1	0.0534301
TOX2	HOMER1	0.0534287
TP63	CAV1	0.0533971
ZFPM2	ASPM	0.053395
TOX	KRT16	0.0533887
PGR	KCNIP4	0.0533836
NR4A2	TMEM132C	0.053382
BNC2	KCNT2	0.0533597
ZBTB7C	MYO5B	0.0533391
RORB	PSTPIP2	0.0533218
PRDM1	TP63	0.0533041
EPAS1	GALNT18	0.0532822
MECOM	APOLD1	0.0532675
TCF4	MMP11	0.053265
NR4A2	FRAS1	0.0532261
TCF4	ANGPT1	0.0532242
LEF1	IGSF11	0.0532232
SOX5	ZEB1	0.0531866
ESR1	ARHGAP6	0.0531825
XBP1	CFB	0.0531746
RUNX1	PDZRN3	0.0531703
RUNX1	BCL2L11	0.0531554
GLIS3	ALCAM	0.0531464
ZFPM2	NRP1	0.0531321
SOX6	ERBB4	0.0531317
EHF	SERPINB2	0.0531201
TP63	DSG3	0.0531105
ESR1	MEIS1	0.0530896
ERG	OR3A2	0.0530712
RUNX1	PALLD	0.053067
TCF4	LHFPL2	0.053055
FOXP2	PIK3R3	0.0530434
ZEB2	TENM2	0.0530359
AFF3	CNTN1	0.0530307
MECOM	IGFBP5	0.0530004
ESR1	KAZN	0.0529669
DACH1	ITGA8	0.0529509
HMGA2	SLCO2A1	0.0528954
ZNF331	ASIC2	0.0528903
PGR	CPED1	0.0528838
PGR	NLGN4X	0.0528731
GLIS3	ZNF521	0.0528687
PRRX1	CALD1	0.0528614
GLIS3	KCNT2	0.0528277
BNC2	UNC5C	0.052813
ZBTB7C	GNGT1	0.0528066
ESR1	PTPRE	0.0527834
MITF	ITGA6	0.0527671
SOX5	SAMD4A	0.0527652
EPAS1	MREG	0.0527536
ESR1	CCSER1	0.0527337
ZNF521	ENPP1	0.0527237
ZNF521	MAPRE2	0.0527167
LEF1	LEPR	0.0526932
RORA	PHF21B	0.0526919
IKZF2	TMEM178B	0.0526189
TOX	PECAM1	0.0526172
TCF4	CABLES1	0.0526166
GLIS3	ADAM12	0.0525394
SOX5	FBXL7	0.0525303
ESR1	ELMO1	0.052529
RUNX1	FAP	0.052528
ESR1	KANK4	0.0525226
SOX5	IL18	0.0524878
ZNF385B	TAFA2	0.0524733
ESRRG	NR4A3	0.0524645
RUNX1	CHSY3	0.0524192
BACH2	SMOC2	0.0524184
CREB5	SEMA6A	0.0524165
SOX5	CEMIP	0.0524115
MEF2C	ANGPT1	0.0524043
GLIS3	MECOM	0.0523945
EHF	CA12	0.0523657
PRDM1	DGKI	0.0523645
ZNF521	LMO7	0.052327
RORB	COL15A1	0.0523247
RORA	RUNX1	0.0523155
ETS1	SLCO3A1	0.0523003
NR4A2	NPR3	0.0523
EHF	NDRG1	0.0522985
MITF	EPHA6	0.0522907
SOX5	DDR2	0.0522743
PBX3	APOLD1	0.0522731
FOXP2	VIPR2	0.0522641
PBX3	ADAM19	0.0522446
BACH2	ADARB2	0.0522374
BCL11A	ANKRD33B	0.052199
PRDM1	DCLK2	0.0521855
TFCP2L1	EPHA6	0.0521815
MECOM	PKIB	0.0521738
TOX2	ENPP1	0.0521646
GLIS3	DDR2	0.0521636
BARX2	ST8SIA1	0.0521624
RORA	CXCL2	0.0521466
NPAS3	FCGBP	0.0521464
TWIST2	PLCH1	0.0521434
IKZF1	MREG	0.0521417
ZEB1	FABP5	0.0521323
SOX5	ARHGAP6	0.0521312
TWIST2	CXCL2	0.0521187
RUNX1	C8orf34	0.0521044
ESR1	POSTN	0.052103
EHF	ERG	0.0520852
SOX6	PAX8	0.0520521
PRRX1	NHSL2	0.0520519
RUNX1	CHODL	0.052049
PGR	CNTN1	0.0520429
MECOM	KRT13	0.052006
AFF3	INPP5D	0.05199
SOX6	TOX	0.0519879
ESR1	PRLR	0.0519758
NFKB1	CPA6	0.0519428
FOXP2	PHF21B	0.0519175
ESR1	ABI3BP	0.0519086
MITF	LMO7	0.0519026
JDP2	MT2A	0.051883
RUNX1	SLC24A3	0.0518754
ESR1	PAPSS2	0.0518688
PRRX1	CHST11	0.0518574
SOX6	RGCC	0.0518542
AFF3	RARB	0.0518426
PGR	KCTD8	0.0518258
LEF1	PAX8	0.0518209
ZNF521	PCDH7	0.0518161
RORA	ATP1B3	0.0518137
ZEB1	SLC24A2	0.05181
MEIS1	CCDC102B	0.0518085
GLIS3	PDZRN3	0.0517988
MEIS1	LTBP1	0.0517943
NPAS3	ANK2	0.0517893
SOX5	AOAH	0.0517745
RUNX1	RCAN2	0.0517628
JDP2	ENPP1	0.0517606
NR4A3	PPARG	0.0517369
NPAS3	TMEM178B	0.0517306
KLF5	NEBL	0.0517282
ZEB2	CCDC102B	0.0517219
SOX5	ISM1	0.0516768
ZFPM2	ADAM19	0.0516721
ZEB2	ACTA2	0.0516622
FOXP2	B4GALNT3	0.0516494
TCF4	HMGA2	0.0516443
RUNX1	ABCA8	0.0515568
IKZF2	SERPINB2	0.0515558
TCF4	RFTN1	0.0515236
ZNF521	KHDRBS3	0.0515177
ZBTB7C	SLC44A5	0.0514999
PBX3	DOCK2	0.0514996
SOX5	STXBP5L	0.0514896
SOX5	IGF2BP3	0.0514882
GLIS1	ADAMTS14	0.0514621
MECOM	NCKAP5	0.0514547
PRRX1	WWC1	0.0514449
PRDM1	FRAS1	0.0514336
MECOM	ANLN	0.0514267
TCF4	CALD1	0.0513984
BNC2	NECTIN1	0.0513758
RUNX1	KIF26B	0.0513618
BACH2	DOCK10	0.0513592
HMGA2	MME	0.0513443
BACH2	ULK4	0.0513146
LEF1	SYT1	0.0513128
LEF1	NOX4	0.0513095
FLI1	TMEM132C	0.0513093
KLF5	VSNL1	0.0512718
TCF4	SYT1	0.0512715
PRRX1	CNIH3	0.0512461
MITF	SLC9A9	0.0512321
TP63	CPA6	0.0511756
FOXP2	CRISPLD2	0.0511715
TCF4	TMEM260	0.0511684
MECOM	NCEH1	0.0511402
ZNF331	PDE10A	0.0511343
AFF3	GNAO1	0.0511293
PITX1	SH3BP5	0.0511284
ZSCAN31	PTCHD4	0.051105
FLI1	DOCK8	0.0510942
CSRNP3	AREG	0.051088
TOX	SLCO2A1	0.0510829
BNC2	VCAN	0.051073
ESR2	PLSCR2	0.0510696
NFKB1	IFIT3	0.0510615
BNC2	PALLD	0.0510409
PRRX1	SULF1	0.0510281
GLIS3	ATRNL1	0.0510278
ERG	KRT15	0.0510119
ZSCAN31	PLPPR4	0.0510018
PGR	FAM20C	0.0509667
GLIS3	COL8A1	0.0509621
ZBTB7C	SERPINB4	0.0509465
PBX3	ATRNL1	0.0509447
RBPJ	CHST15	0.0509335
IKZF2	GFOD1	0.0509302
BACH2	ATRNL1	0.0509213
PRRX1	KCNQ5	0.0509115
BCL11A	NIBAN1	0.0509079
MITF	THBS2	0.0509034
XBP1	LBH	0.0508898
HMGA2	HS3ST3A1	0.0508746
PRDM1	TNC	0.0508712
ESR1	MCC	0.0508661
ERG	EPHA4	0.0508568
GLIS3	ELP3	0.050854
KLF5	DSC3	0.0508505
TP63	HMGCS1	0.0508295
BCL11A	MYH11	0.0507837
ZEB1	LRFN5	0.0507776
ETS1	RXFP1	0.0507475
CSRNP3	C3	0.0507404
TWIST2	PLPPR4	0.0507383
MEF2C	SHROOM3	0.0507297
TCF4	LSAMP	0.0507283
ESRRG	FCGBP	0.0507269
PRDM1	FRY	0.0507241
PGR	FBN2	0.050719
RUNX1	GPR157	0.0507102
ESR1	ANO4	0.0507061
PRRX1	PFKFB4	0.0506987
TCF4	STXBP5L	0.0506865
SOX5	CACNA1C	0.0506841
MECOM	PALLD	0.0506831
TFCP2L1	KYNU	0.0506736
RUNX1	NPR3	0.0505969
ESR1	INSIG1	0.0505852
RORA	PLS3	0.0505745
TCF4	PDK1	0.0505251
ESRRG	SGCD	0.0505158
DACH1	HPSE2	0.0504973
HMGA2	ADAMTS14	0.0504609
EHF	NR4A3	0.0504587
FOXP2	ELN	0.0504359
PRRX1	NR4A3	0.0504345
PPARG	IGFBP5	0.0504007
NFATC2	SYTL3	0.0503965
PRRX1	FRY	0.0503883
TCF4	BICDL1	0.0503686
RORA	CCN1	0.0503586
KLF5	CDH3	0.0503477
RUNX1	HS3ST3A1	0.0503255
KLF5	FRMD6	0.0502966
MEIS2	CP	0.05024
IKZF2	CATSPERB	0.0502363
GLIS3	COL24A1	0.0501459
SOX5	FYB1	0.0501083
ESR2	PAK3	0.0501007
NR4A3	WFDC2	0.0500841
MYBL1	CCDC102B	0.050061
PRRX1	SH3RF3	0.0500472
ZNF385B	THSD7A	0.0500202
GLIS3	PTPRE	0.0500139
BACH2	GNAO1	0.0500113
ETS1	IQGAP2	0.050006

## Sheet: Table S10
Table S10. DEGs for myCAF+ and myCAF- tumors.
myCAF+ Tumor -vs- myCAF- Tumor EXPRESSION UP GENE				myCAF+ Tumor -vs- myCAF- Tumor EXPRESSION DOWN GENE
TJH08	TJH34	TJH90		TJH08	TJH34	TJH90
PCNP	AC243967.1	KRT14		TXNIP	CD74	CLEC2B
SCD	AQP3	KRT6B		APOL1	CLU	CSTA
AC073861.1	CENPW	NTS		MT2A	RPL12	KLK11
TTC7B	CSTB	KRT16P6		ASS1	RPL13	KLK13
AL122020.1	FABP5	PPP1CB		MT-CO1	RPS3	RPS8
RPS8	GSTP1	CRABP2		KRT14	TSC22D1	KRT7
RPL10	HSPB1	KRT5		UBC	MT-RNR2	GNLY
STX3	KRT13	RPLP1		MT-CO2	RPL28	FABP5
RPL13	NTS	TFRC		LYZ	RPL34	AKR1B10
FABP5	RHCG	HSP90AA1		ENO1	MT-RNR1	AC011479.1
RPS5	S100A2	AGBL5		C1QA	RPLP1	FOS
RPS10	S100A6	KRT17		AQP3	RPL13A	KLK10
RPS16	S100A8	NTRK2		AL669831.3	CXCL9	STX3
LY6D	S100A9	OST4		MT-ND4	MIR205HG	S100A7
RHOV	STX3	S100A2		MT-ND3	CXCL10	SPRR3
AC004086.1	TXN	PPM1G		COLEC11	CD81	SMIM22
AKR1B10	AKR1B10	BEST1		TMSB4X	TNFSF10	S100P
RPL6P27	AKR1C2	PKM		TUBB4B	HLA-C	CRNN
RPLP1	CALML3	SEC62		TMSB10	IFITM2	DUSP1
LYNX1-SLURP2	CEACAM6	CXCL14		LAMB3	RPS19	YIF1B
RPL10A	CSTA	KRTCAP3		TRIM29	NBEAL1	RPL11
SOCS2	DAPL1	ATRAID		NUPR1	RPLP2	RPL24
RPL4	SPRR3	RCN2		ISG15	HLA-DPB1	MT1E
RPL29	LYNX1-SLURP2	NUP93		CTSD	GLUL	S100A9
RPL17-C18orf32	AKR1C3	HSP90AB1		BEST1	IFITM3	S100A8
SERPINB3	SERPINB3	MRPL33		MUC1	EEF1G	NMU
RPL13P12	ATP5F1E	PKP1		CD74	RPS4X	TMPRSS11A
RPL32	CEACAM5	SCHLAP1		C1QB	IL32	CLIC3
RPL26	KRT6A	TYMP		ATP5ME	RPS2	KRT24
DSP	H2AFZ	PSMA4		MT1E	WFDC2	FABP5P7
ZNF141	LY6D	AC016739.1		PLAC8	HLA-DQB1	CD24
SERPINB13	LGALS7	HSPE1		CTSB	RPS6	TPT1
PTPRG	FABP5P7	DSP		MT-CYB	RPS11	RPS3
RPS19	SERPINB11	CD9		CCSER1	RPL3	AC243967.1
SERPINB11	CLCA4	FLNA		SCHLAP1	RPL31	PERP
RPL7	SLURP1	SERP1		SECTM1	RPS28	SERPINB3
RPL31	UQCRQ	TBL1XR1		RAC1	C1R	LCN2
RPS24	FGFBP1	SORCS2		TAGLN2	NOP53	AKAP13
RPL8	SPRR1B	SOD1		PSAP	RPS8	CEACAM5
RPL21	ROMO1	IDH2		APOE	TPT1	SERPINB4
RPL22L1	S100A14	ATP1B3		MT-ATP6	GBP2	HLA-B
MIR4300HG	ANXA1	APCDD1		IARS2	TXNIP	KLK8
RPS10-NUDT3	MAL	ROMO1		IGKC	HLA-DQA1	KRT4
RPS4X	TALDO1	NRBP1		S100A11	TMSB10	CLCA4
RACK1	MT-ATP6	RPL4		MT1X	RPL13P12	MT1G
RPS15	MMACHC	AC018616.1		MT-RNR2	RPL9	AQP3
SLC35F1	SPINK5	PRKCI		BCAS4	BTG1	PRSS27
RPL18A	COX6B1	SNX17		TYMP	RPL18	CNFN
RPS23	GSTA9P	SRP14		MT-CO3	HLA-B	KLF4
RPL37A	KRT7	UXS1		TMSB4XP4	TTC7B	RPL37
FGFBP1	COX6C	LAMB3		HSPA8	EEF1A1	SLURP1
IL6ST	AC104123.1	KRT8		MT-RNR1	RPL30	FAM162A
RPL17	COX7B	GPNMB		AC004949.1	LYZ	RPL34
RPS14	DBI	RPL35A		AC018616.1	GAS5	WFDC21P
RPS28	ATP5PF	PFN2		IFI6	THSD4	TTTY14
FADS2	CALML3-AS1	PREB		ITGA6	BCL11A	TMSB4X
RPS21	NQO1	AC091167.2		GBP5	TSPAN9	LYNX1-SLURP2
BHLHE40	ATP5MD	LOXL1		ACP5	B2M	ELF3
RPL10AP6	LYPD3	NPTN		ADIRF-AS1	C3	SERPINB11
KRT13	PGD	ACTL6A		ATP1A1	MIR4300HG	TACSTD2
RPL34	HPGD	COX5B		SLC40A1	SLC35F2	KRTDAP
RPL35	CXCL14	COX5A		RNASE1	TNFAIP2	RPS6
EEF1G	PPDPF	RPN2		CXCL10	KRT15	RPL15
DHCR24	NDUFB4	NCK2		CTSS	C1QA	CEACAM6
LGALS7	A2ML1	KREMEN2		IDO1	SAA1	KYNU
RPL37	SERF2	UBB		IFI16	RPL11	RPL27A
SERPINB5	CBR1	SMCO4		LAPTM5	ASS1	MT2A
SNHG31	ATP5MG	KRT15		KRT16P6	CHCHD3	SPRR1A
AC068724.3	RAB5IF	DNAJC19		MALAT1	RPLP0	ARL14EPL
EEF1A1	COX7A2	PGRMC1		SH3BGRL3	UBD	NDUFB4
ATG10	GPX2	BCAP31		BST2	RPL32	VAV3
RPS15A	TMEM14A	EFNB1		S100A4	C1S	RPL29
RPL18	GDF15	NDUFB5		ADGRE5	CEBPD	CCSER1
EPHA5	IL1RN	ZNF141		HLA-DRB1	IDO1	TAFA2
AC090114.3	DYNLL1	TSPAN3		CLEC2B	S100B	ANXA1
SERPINB1	COX17	MIR205HG		CD70	ITGA2	PLAT
KRT6B	TFRC	RGMA		APOC1	AL122020.1	ADIRF-AS1
RPLP0	UNC5B-AS1	P4HB		HSP90AA1	ZFAS1	RPS12
RPS3A	ADH7	AKR1C2		MT1G	RPL29	KLK12
RPS27A	ANXA2	SNX22		ATP5MG	ZNF318	AC020907.6
CHCHD3	TIMM8B	NOS2		FCGR3A	PCNP	AP001324.1
NUDCD3	PCLAF	COX6A1		CD81	SNHG6	CYP4B1
AL365205.1	NDUFB1	ATP1A1		MT-TC	RPL37	TMEM45A
RPS7	S100A16	GSTO1		MT-TY	RPL8	CAST
RPL36	BLVRB	FTL		CLIC2	STAT1	MPZL2
RPL5	UQCRB	SNRPF		OAZ1	PTPRG	CXCL17
AMBRA1	FAM83A	GPN1		FLNA	AC116049.2	AL590867.1
KRT19	CYP2C18	DZIP1L		HLA-DRB5	RPS27	RPS29
DTL	SULT2B1	CCT4		CXCL9	CXCL11	SLC35F1
RPL19	PRDX1	SERF2		SLC6A8	PABPC1	BCAS4
CD9	SCD	TXNDC17		TNFSF10	RPL27A	SPRR1B
CENPW	SNRPG	MAP3K13		TRAC	RPL36A	RPS14
JAG1	ANKRD20A11P	C12orf57		SAT1	RPL37A	SPINK5
BTF3	ADIRF-AS1	RHOV		PGD	GABRB3	MMACHC
UNG	SLPI	PDCD5		EP400P1	PLAAT4	TPRG1
ANXA2	MGST1	MRPL47		MMACHC	GBP1	POF1B
AC009432.3	CD24	CAD		IFIT3	ID2	CYSRT1
OOEP	PCNA	CLDN1		C1QC	RPS12	RPS24
TPT1	JUP	RPLP0		EDN2	SNX6	TTC9
RPS7P1	COX7C	STARD7		S100A10	CLDN1	COLEC11
SERBP1	ATP5ME	ETFA		SRGN	C1QB	NFKBIZ
RPS29	FAM162A	SYNGR2		IGFBP3	SECTM1	AC131235.1
TMA7	GJB6	TSPAN7		STMN1	RPS27A	CARHSP1
RPSA	GAPDH	SAT1		IFITM2	NCOA7	MXD1
KRT5	CXCL17	JAG1		ANXA11	RPL10A	RAC1
RPL15	TGIF2-RAB5IF	DNAJA4		VIM	RPL18A	GALE
RPL39	MT-ND2	KPNA4		CD14	HLA-DRB1	HOPX
RPL3	SFN	HACD3		CES2	AC105402.3	B2M
RPS2	SPINT2	KCNJ15		TMPRSS11D	RPL26	ZFP36
RPL14	PSMA7	DAPL1		MT-ND2	AP001324.1	UQCRH
ANK2	NDUFB9	GOLIM4		A2M-AS1	CX3CL1	EGR1
AC007969.1	AC004949.1	RPLP0P2		MRC1	AC010883.3	SLPI
SDC1	NDUFS6	WNT2B		MICOS10	TAFA2	TRIM29
NRARP	EIF4EBP1	KLHDC8A		EXT1	IRF1	AL049629.2
DBI	NAA20	E5		FTL	RPL23A	RPS3A
RPL21P16	FTL	SUPT7L		MMP12	SERPING1	TPD52L1
SNHG29	KLHDC8A	SLC4A1AP		SLBP	EXT1	CRYAB
KRT17	TMA7	SNRPG		RPL11	RPS14	PRDX1
GBP6	ERMP1	ATP1B1		GRN	ALDH2	AC010343.1
RPLP0P2	SCEL	FKBP1A		LINGO1	VAMP5	STMN1
TBC1D3P1-DHX40P1	SERINC2	HSPD1		SPRR1B	AL590867.1	RPS10
LYPD3	CALM1	SPPL3		HDGF	RPL19	NDRG1
H3F3B	ETFB	ATP5PF		CXCL13	RPL15	RPL12
LRCH3	MAL2	PSMB6		FBLN1	RPL13AP25	RPL32
AC092143.1	UQCR10	CALML3		CALHM6	PLEKHA7	FAM3B
YIF1B	PPIA	SEMA4B		TUBA1B	GBP4	INPP4B
AC024293.1	TPD52L1	PSMA7		PSMB4	ARL14EPL	UBA6-AS1
COMMD6	ATP5MC3	SELENOT		GPNMB	RPL36	TMEM45B
STEAP1B	SLIRP	ATP5MC1		RBPJ	NUDCD3	PTMA
GSTP1	ATP5MF	PITPNC1		NBL1	MDN1	RPL7
ITGB6	NDUFA4	SLC35F6		KRT15	IL6ST	RAB25
DNPH1	SNRPB	NGRN		ACTB	RPSA	RPL37A
HSPB1	GPR19	PEBP1		MAL2	RACK1	CCDC152
SEMA4B	AC008397.1	CNOT11		DST	RPL23	CENPW
HIST1H2AC	CD36	UGDH		AC040162.1	RPL10	CD47
RPS6	RRM2	FXR1		FBXW5	AC073861.1	HLA-C
PCNX2	HSPA8	PDCD10		CST3	KHDRBS3	TMEM54
CALML3	VDAC2	PHC3		ATP1B1	SLC35F1	RPS13
RPL30	UQCR11	ODC1		S100P	STEAP1B	UGCG
POLR2I	MTATP6P1	HSPH1		CD63	RPS5	ERO1A
COX4I1	SYPL1	PTGES3		S100A13	CAV2	MT1X
RHCG	AC020907.6	WDR43		H1FX	ZFP36L1	DPYD
RPL28	TKT	DNAJB11		F11R	APOO	TMSB4XP4
RPL13A	UBL5	SENP3-EIF4A1		TMPRSS4	PTPRS	CALM1
DYNLL1	C15orf48	UCHL1		FGFR3	PDLIM1	C4orf3
Z74021.1	ATP5PD	LMF2		GPX2	AC068724.3	LY6D
TXNRD1	ATP5MPL	RPL22L1		TNFAIP2	ANK3	LGALS3
RPL27A	S100P	ECE1		GNB2	TYROBP	RPL21
NME1-NME2	TCEANC2	PSMD2		MT-ND5	JAG1	MT-ND1
RPL35A	SPTSSB	SLC5A6		NKG7	RPS3A	ID1
RPL41	NDUFS5	EIF5B		EFEMP1	GLIS3	MT-CO3
SERF2	NDUFA13	NOTCH3		CAV1	LITAF	ATP5MG
PPIA	KRT8	FHL2		S100A14	IGFBP7	RPS20
CITED4	KPNA2	SLC25A3		WDR34	RPS2P46	YAP1
RPL10P3	NDUFB2	PYCARD		CA2	MARCKSL1	AL136982.6
SNX6	HSPE1	CCT8		CFH	MT2A	ZYG11B
RPL23A	PET100	MPV17		CAPZB	CYBRD1	ABLIM1
AC016739.1	NDUFA1	SPDYA		WFDC21P	CD52	ATP13A4
SPINT2	KRT4	GSTA4		MT-ND1	PALM	PGD
RPL36A	PERP	LAMP3		CD24	LAMB3	RPL24P8
ATP5PD	MICOS10	CREG1		LMO4	AL390957.1	RPS10-NUDT3
GATM	TUBA1C	IGFBP3		TACC1	CALHM6	AP000547.4
WARS	NDUFC2	SMC4		IFI35	IGF1R	C10orf99
ALDH2	UQCC2	SNRPB		CTSC	NUPR1	AC133134.1
KRT6A	HNRNPAB	COX7B		SAMHD1	RPL5	RPS27
SRD5A1	AL158847.1	TRIM59		CSDE1	PNRC1	TMPRSS11D
RBFOX2	COX5A	LDHB		LAP3	SMOC1	NBEAL1
COL1A2	NDUFB3	DMKN		GSN	AC004448.2	NIPAL2
ATP2A2	OCIAD2	TMEM214		KRT8	AIM2	TSPAN9
AL590867.1	GIPC1	AKR1C1		MT-TT	ARHGDIB	UQCRHL
VEGFA	CYCS	PSMD3		B4GALT1	DUSP1	AL590867.2
AC011479.1	SQLE	AC242426.2		ELF3	WFDC21P	BICDL2
MAP3K13	COX6A1	FAU		CDC42	LYN	SCEL
RPL21P75	GNE	TOMM22		TMEM176B	BEST1	AC068724.3
RPS11	TPI1	COX4I1		MX1	PIK3IP1	CRIP2
PI3	SEC61B	PDIA3		HP1BP3	LPAR6	RPS15A
PTPRS	AKAP13	EIF4A1		Z84488.2	MUC16	PPDPF
COL1A1	TTTY14	EIF2S2		NUDC	AC040162.1	BNIP3L
POLA1	ACAT2	RHCG		LAMC2	CTSC	CALML5
MDK	ADH1C	EIF1		IFIT1	ADARB2	AC024293.1
AP001324.1	ACKR3	TCTEX1D2		MMP9	FOXP1	CITED4
RPL36AL	PSCA	AP2M1		CXCL11	RPS19P3	NEBL
FAT2	ELOB	SLC1A4		FAM129B	BCL2	TMEM40
MAPK13	POLR2K	NDUFS6		CD3D	OPTN	GBE1
AC139769.1	AP001347.1	COMMD4		RNASET2	CDH3	NDRG2
SORCS2	NDUFB6	PFN1		EFHD2	SNHG29	S100A10
FAM210B	SERPINB5	NONO		VCP	VIM	DAAM1
ALDH3B2	PRDX2	ATP6AP2		COTL1	ABCA13	CRYBG3
IDH2	PLCXD2	MRPS9		FCGR2A	BHLHE41	PHLDA1
TRIM7	CDKN2B	PYCR2		2021-09-09	ARHGAP26	SDHD
RPL27	AC093512.2	SOX15		CD68	VSNL1	SELENOK
RPP21	C10orf99	SAA1		LGALS3BP	TMEM176B	NCCRP1
RPS3	TECR	PCNA		IFI44	CCDC152	PDZK1IP1
DDIT4	SDCBP2	HNRNPA1		HLA-DQA1	NFKBIA	PIM1
FAU	ABHD2	CTSH		FGL2	AC135178.2	GRHL3
GBP2	CCNB1	GAPDH		IL20RB	IL2RG	PABPC1
AL157871.4	ID1	UBL5		CLDN1	PLSCR4	COBLL1
AL390957.1	NUCB2	MFSD1		PLAAT4	MAST4	RND3
YBX1	PI3	ATP2C1		PKM	BIRC3	RPL35
AC015802.6	AMTN	Z74021.1		WIPF1	DST	TIPARP
CBR3-AS1	COMTD1	SRPRB		DNASE2	SNHG8	AC073861.1
SREBF1	HINT1	DSTN		IGF2BP2	C1QC	TMEM59
RPS19P3	PKP3	ILF2		FTH1P10	GBP1P1	CD59
KRT6C	CDKN1A	TPM1		PLD3	HCAR2	S100A12
RPS12	ATP5PO	SCAND1		HLA-B	TMEM123	AP001267.5
SNRPC	JPT1	AC006511.4		HS3ST4	MDGA2	RPL30
NPM3	CCT5	NME1-NME2		HCST	EPSTI1	AFDN
PLEKHA7	AC005943.1	HNRNPA2B1		BAIAP2	FBLN1	AC027319.1
KRT7	CCDC80	JUP		SCPEP1	RHOC	AL355312.6
RPL12	NR2F6	MAT2A		PLEKHO1	IFIT3	NQO1
TUBB2A	EMP2	CCT5		RABGAP1L	IGF2BP2	PTPN13
CCND1	SEM1	CALR		CXCL16	FGL2	NUDCD3
HIST1H2BD	MYH14	FTH1P10		ATP5MGL	BTN3A2	RPLP2
AC004448.2	BMP7	MRPS24		RABGAP1	Z84488.2	PPP2CB
DDX5	OAT	SELENOS		A2M	PFDN5	FAM135A
UQCRQ	EIF6	SCPEP1		CLTA	MET	SDR16C5
CCT5	SMIM22	AC107871.1		LINC00486	TRAC	AC079922.1
AP001347.1	NDUFC1	EIF4G1		MYL12A	LY75	EYA2
EMP2	KRT5	SNRPD2		WDR1	SCIN	EEF1A1
NOP10	ZNF706	LSM7		RND3	INPP1	JUN
MRPL36	CYP4B1	RAB5IF		ZNF286B	PTPRC	AL031727.1
DUT	ASPG	CFL1		MEIS1	AC016739.1	EFHD2
NDUFS6	RAB25	GLCE		ISG20	FAM177B	CES2
PEBP1	MRPL51	ZNF770		NMU	LINC02067	RPL34P18
NSA2	TAGLN2	GJA1		SET	NKG7	CTSB
LINC02067	RAN	BX322234.1		IRF1	SSBP2	AL031847.2
ID1	TPD52	IREB2		SH3GLB2	RPLP0P2	KRT16
SLC35B2	ENY2	RPLP1P6		APOC4-APOC2	EPAS1	INPP1
UBA52	AP2S1	CCT7		ADAM8	PTPN14	TTC22
NUDT8	ARPC3	NAA38		IFI44L	IGKC	UBC
ANKRD20A11P	AP001267.5	ANK2		SERPING1	LAPTM5	ELOVL1
ARPC3	UQCRH	BST2		TNS3	CD3D	NUPR1
WHRN	RHOD	SCO2		MCL1	RPL10AP6	SLK
AC020915.5	TM7SF2	ZNF639		GLUL	AC007192.1	ACTB
EIF1	H2AFV	PCYT1A		PTGES3	RPL41	ELL2
TPM2	NUDT8	MSN		TBL1XR1	ATF3	KLF3
AC138123.1	NDUFA11	C15orf40		H2AFX	HCST	UPK3BL1
MRPL14	PTK6	GTF3C2		CTBP1	WDR49	TTC7B
AC112491.1	CFL1	RPL31		ST14	NINJ1	S100A14
DSC3	EPCAM	SLC30A9		AP2M1	DUOX2	ATP5MC3
H2AFZ	EBP	NFIB		TYROBP	HLF	MKNK2
RPS2P46	NDUFAB1	FGFR2		ADA2	S100A4	A2ML1
AL354740.1	ALDH3A1	AC004862.1		FPGS	TYMP	JUNB
SNX22	DZIP1L	CYP2S1		KDM1A	PLPP3	REXO2
PPDPF	UPK3B	SOX2		AGRN	RORA	LYPD3
ATP5MC2	YBX1	FNDC3B		DDX58	FNBP1	ATP5MGL
UQCC2	CYP4F3	MORF4L1		TIMP1	NEO1	AGL
ARL8B	SEC61G	HSP90B1		CXCL14	CCDC144B	RPL10A
PPP2R5D	POMP	NME1		RANGAP1	PDP1	PTPRS
PDZK1IP1	NDUFC2-KCTD14	EIF2B4		MAFB	IFITM1	PPL
MTSS1	LSM4	SLC33A1		PSMD2	ZNF703	RAB7A
PPP1CC	AC068631.1	ATP5PO		FNBP1	AC083837.1	SLC35F2
IMPDH2	MRPL52	UBE2G2		TXN	WDFY1	NHSL2
GNG12	CDK1	CLSTN1		LITAF	PSAP	ATF3
RIMS2	MYBL2	APMAP		CRIP1	ADAM28	LRRFIP1
HINT1	HM13	BMP6		ERAP2	SCD5	RPL9
RPS13	PSMD8	DPY30		MT-ND6	PPP1R12B	NAMPT
ADH7	CYC1	FAM210B		ARHGDIB	RIMS2	CRYBG1
RMND5B	TXNDC17	CKAP4		RBM47	FYB1	SERBP1
RPL13AP25	CLDN7	CENPA		LGALS9	SDK1	RPS23
EEF2	ENO1	MARCKSL1		NCOA7	AL390334.1	IL20RB
SPP1	AKR1C1	PDPN		CYBB	AC112491.1	IVL
FASN	PSMA3	DEGS1		APOBEC3C	CIRBP	CST3
RPL24	GSTM3	MRPS26		CD53	SAMHD1	ATG10
RPL23	POLR2L	NFE2L1		LY6K	FOXP2	KRT6C
CDK2AP1	ME1	NOP56		CARHSP1	SELENOM	BHLHE40
AL136454.1	HR	SLCO3A1		CIRBP	CACHD1	SCP2
GRB14	PTGR1	AC091607.2		GABARAP	FOXN3	SVIP
NPM1	S100A11	SDF2L1		TMEM50A	GAS6	ARG2
RPS26	ATP5MGL	EIF5AL1		TIMM8B	FLNA	TIMM8B
ZYG11B	COPS9	HEXA		CMIP	SYNE2	RRM2
NOTCH3	SRP14	NOP10		MYBL2	ETS2	S100A11
HLA-DQB1	PSMB6	IGSF3		H1F0	ITGB2	SYTL1
UBL5	H2AFY	SNRNP200		DNAJA1	TNFRSF21	PICALM
EIF4A1	HMGN1	CHCHD2		ITGB2	AL589693.1	NPC2
DSTN	ASF1B	NDUFA1		DPP7	GBP5	RPL3
ARL4D	GADD45GIP1	EEF2		CLDN7	BTN3A1	YBX1
MEA1	GGCT	PLAC8		GAA	GNLY	VDAC2
GSTK1	LAD1	SNRPC		MFSD12	APOL6	PCNP
PCSK9	LCN2	PRPF19		IL4I1	PDK3	ITSN2
HSP90AB1	ZNF503	HIF1A		PSMD4	RNF217-AS1	HMGN2
CXCL17	B4GALT4	FKBP4		GPI	CHPT1	CDKN2A
SRP14	SOX21	GADD45GIP1		AGPAT2	TGM2	ITGA6
SSBP1	ATP5F1A	RHOT1		TPP1	FBXO32	NAA50
PKP1	PAFAH1B3	SMAD3		PATJ	EGFR	CDKN2C
ASAP2	FUT6	SNRPD1		ARL14EPL	TNFSF13B	AC022167.2
HMGA1	VDAC3	RNF7		SELENOW	WNT5B	PPP1R13L
SSR1	ECM1	LAMP1		TK1	CD14	HNRNPA3
PLP2	HOXD-AS2	RAN		BCOR	EEF2	NDUFC2
CAPRIN1	LINC01198	PTTG1IP		GNS	SZT2	AC090114.3
EIF3E	SDC1	TLE3		AKR1A1	FOS	SASH1
IPO5	MAPK13	HDGFL3		FBP1	C5orf56	RSRP1
S100A2	ZWINT	MYNN		RRAD	EPB41L4A-AS1
PTPRF	COX8A	PLD3		NELFB	MT1E	RPA2
ANGPTL4	NEURL1B	BLMH		CAV2	TACC1	EHF
NQO1	H2AFJ	U2SURP		MBNL1	GRK3	STOM
PFDN5	SRXN1	NCBP2		C15orf48	PDZD2	MTSS1
SUB1	TOP2A	KRT10		RNF145	TGIF2	MAL2
SLC25A3	CTSD	SERTAD2		PAFAH1B2	EVA1C	DSG1
LAD1	NDUFS7	GATC		PLS3	BASP1	RPL41
MRPS21	NMU	LDLRAD2		NAP1L1	JUNB	AMBRA1
MAGOH	CDKN3	HNRNPAB		NFKBIA	AC099789.1	LRRFIP2
THBD	NANS	HEATR5A		CTSL	CRIP1	RPL18A
CD44	AC008397.2	PLD1		LIPA	CD40	PTPRG
GBP4	SEC11C	EIF3J		CREG1	NFIA	GRHL1
	IDH1	BTG3		CHI3L1	NTRK2	GNG12
	MRPL13	NCBP2AS2		GNLY	SYNGR2	NOTCH2
	HMGB3	IGFBP2		CSTB	A2M-AS1	ECM1
	PNP	GMPS		TP63	ZBTB20	ZFP36L1
	KRT10	SHMT2		LGMN	FCGR3A	GSN
	CHCHD2	ASPH		ADAR	CSF1R	RPL5
	SMAGP	EID1		MS4A6A	CAV1	ACADM
	SERPINB13	AC005944.1		CLDN4	SLFN5	ATG3
	TMSB15A	GJB6		ATOX1	CDCA7	CWC15
	VAPA	NDUFA11		S100A9	LAP3	CAP1
	NDUFA12	G6PD		C1S	PLAC8	PLIN3
	AL356534.1	MT-CO2		SLPI	BLCAP	H2AFZ
	SNRPD1	FURIN		PGK1	RPL22L1	AL122020.1
	TP53INP2	UQCR10		ARL6IP1	TCF4	CNBP
	PTTG1	CEBPD		TSPAN1	GPNMB	CDC42
	TIMM10	ANP32A		CKS1B	MT1G	COX17
	CYP2S1	NORAD		S100A16	PML	CACNA2D3
	STMN1	SSR3		AC007192.1	APOBEC3G	IL6ST
	UCHL3	GCLC		EMP1	LSP1	TXN
	DSTN	SPINT1		SPINK5	PBX1	LAPTM4A
	TP53I3	ADPGK		ERO1A	CYP7B1	ITM2B
	GGH	KLF5		ANXA1	ITGB4	NPEPPS
	SLC9A3R1	TNFRSF21		S100A8	AC007000.3	UBAP1
	CCNA2	AAGAB		KRT16	TMEM173	CTSD
	CKS2	MRPL3			LYPD5	HMGB2
	CHMP2A	CALML3-AS1			IFI16	KAZN
	PPP1R14B	ARL2BP			SAT1	RPL3P4
	GSTA4	PHB2			MYL9	RPL8
	SNRNP25	DDX5			NLRC5	VEGFA
	DEGS2	AC009432.3			IFNGR1	THSD4
	EPS8L1	NDUFB10			IFIT2	ADGRL2
	FASN	PRMT2			KLF6	LY6K
	AC004862.1	PCBP2			TBC1D5	GLUL
	TMPRSS11BNL	SEC11A			EIF3E	MMADHC
	SVIP	UBE3A			AC016831.7	ZNF185
	AK1	SYNPO2			WIPF1	CYBA
	CRIP2	COX6B1			BTG2	NUCB2
	SLC25A5	ATP5F1B			RGS10	WASF2
	TMPRSS11A	FKBP1C			ATP2B4	HLA-DQB1
	UBE2C	TMED9			UTRN	TMPRSS4
	UQCRC1	COLGALT1			IGLL5	RPS7
	GJB2	TM4SF1			AUTS2	LYPLA1
	CLTB	TAGLN2			PARP14	SCNN1B
	AC087721.2	CYCS			ARHGEF28	ATAD2
	RPA3	ARPP19			DLG2	SPRR2E
	ZNF185	AC145207.2			GPX1	LIPE-AS1
	CSE1L	GABRE			CBLB	AL358113.1
	ELOC	EIF4A2			TGFBI	RAD51B
	SORT1	FLAD1			PPM1N	RPS27A
	NDUFS8	SEC61G			RERE	NEAT1
	IDH2	AC069257.3			MT1X	RPL14
	HMGB1	ILF3			FAF1	CRIP1
	GTF3C6	TMEM189			GLUD1	FRMD6
	HSD17B4	CCT3			ITGB8	HSPB11
	CCDC167	CYB5A			GNAI2	SPRR2D
	MT-TG	GMPSP1			RBPJ	SLC2A1
	ATP1B3	LOX			IL18	CLDN4
	CRYBG2	RPS19BP1			CAVIN1	PPP4R1
	MPC1	AC105020.2			SORBS2	GNG5
	NDUFB7	RBP1			LINC01871	ANXA11
	CLIC3	SGPP2			WEE1	MT-RNR1
	CCNB2	TNK2			MCMDC2	HEBP2
	GRHL3	TXNDC5			FRMD4A	SDC4
	ZDHHC2	IDH3A			ERC1	RANBP9
	MYL12B	OIP5-AS1			POLR1D	EPHA2
	SCNN1B	RAB3GAP2			NCOA2	MAL
	DNAJB11	ETS2			FCER1G	EZR
	GRHL1	PRNP			EIF2S3	CSRP2
	HSP90AA1	PSMD11			JUN	CD74
	TSPAN1	TM7SF3			NFIC	FAF1
	AC024592.3	NDUFA4			ROBO1	PI3
	YWHAZ	LMAN1			KIAA1671	MACF1
	BOLA3	ABCA13			LPP	NHSL1
	IDI1	SIRPA			COTL1	CBR1
	CYP51A1	LGALS9			STK17B	DDIT4
	GMNN	COA6			CD44	IGKC
	LSM3	SOX4			PPA1	EMP1
	RTKN2	ELOB			ZFP36	SPRR2A
	NOP10	TRMT112			FER
	AC073263.1	HSD17B10			LCP1
	CYB5A	TUFM			A2M
	ATG3	CXADR			H1FX
	ATP6V0B	NCAPH2			TNS1
	THEM6	ARL2			SYNPO2
	ADGRG1	MT-ND2			DPYD
	ATP5F1B	C1QBP			MAML2
	BCAP31	NDUFAF8			ARPC1B
	PA2G4	HMGA1			ARHGAP24
	CMAHP	SERPINH1			HIVEP3
	AP1M2	MRPS11			KIAA1217
	FH	NETO2			ZSWIM6
	SNHG9	CAPG			CDC42EP4
	SNRPF	PCSK9			IGSF3
	BDKRB2	AHCY			RNF217
	MYCBP	CDH13			USP34
	RPN2	LIMA1			YAP1
	SMCO4	DCUN1D1			RNF19A
	FAM83D	PLP2			SLCO3A1
	ARPC1A	EMC4			ITPRIPL2
	ATP10B	UIMC1			APOBEC3C
	PROM2	SPG21			NCK1
	WHRN	ADRM1			AMOTL1
	TSPAN7	RNF13			JCHAIN
	THSD8	PSMC5			MS4A6A
	GPI	GDI1			KDSR
	TUBA4A	SCD			PAM
	UBE2T	ECT2			IRF2BP2
	UQCRFS1	CNPY2			LTBP4
	AL079342.1	PRDX2			PCCA
	DDX39A	PIGX			TENM4
	PSMB1	DSC3			RIPK4
	FUT3	GANAB			YPEL3
	TMBIM6	TRIM28			NCEH1
	EIF2S2	GTF2A2			SCARA3
	KRT18	SF3B2			PRCP
	DHCR24	MED10			SH3RF2
	MKKS	CPNE1			SPARCL1
	ANAPC11	MDH1			SGK1
	EME1	SSR1			CFLAR
	GSTA1	GAA			MED13L
	DDRGK1	MAP4K4			NTN1
	GALNT7	HSPA5			APOC4-APOC2
	SSBP1	WHRN			MSN
	AL365205.1	EMC7			N4BP2L2
	TMEM106C	CDK2AP1			LGALS1
	CENPN	RPS26			ARID5B
	SHLD2P3	DNASE2			SRGN
	DSG3	BANF1			TTC28
	PLBD1	XRCC6			LBH
	RBX1	SNRNP25			BCAS3
	CLCA2	VMA21			CTSS
	RANBP1	CCT6A			PRNP
	CHCHD1	NCEH1			MYH9
	ADRM1	MRPS34			ITGA6
	FAM3B	FASN			CLDN10
	CTNNA1	AHSA2P			PTK2
	AFF1	UQCR11			INSR
	B4GALT5	DDB1			GNAQ
	PSMD2	CACYBP			GSTK1
	TFDP1	PARL			LAMA5
	CCT8	PAK2			UBE2L6
	TOMM5	TMEM109			HES1
	SLC25A3	RANBP1			RABGAP1L
	DUT	NDUFS8			DUOXA2
	HEBP2	MRPL28			LUM
	PSAT1	JTB			ESR1
	PDCD5	NOTCH1			WARS
	PTGES3	RYK			DCN
	DHCR7	RPP25			EGR1
	NMB	RPAIN			COL3A1
	TRIM7	TM2D3
	CARMIL1	YWHAG
	AC010323.1	ACTR1B
	ARMC2	SON
	SLC44A2	H2AFV
	ADH5	NUP62
	ANXA11	TCEANC2
	CDKN2D	PIN4
	MRPS21	F11R
	TJP3	TMEM106C
	MYL6B	AFTPH
	CAPN2	MYH9
	PSMG1	SRP68
	PSMC3	EIF6
	KIF22	FANCI
	ETFA	ACTR2
	GATM	PIK3CD
	HMGN5	AC026362.1
	AC087632.1	UBA2
	POR	POLE2
	MREG	MSI2
	TPX2	AP2S1
	DSC2	LAD1
	TIMM13	TCP1
	SPCS1	LINC01578
	CENPM	MCM3
	KRTCAP2	LMAN2
	PLPP2	CFAP298
	BSG	RAB34
	VDAC1	PSMG1
	HSD17B10	RSL24D1
	GNG5	RNF149
	DNAJB2	DIS3L
	MDH1	GNAS
	SAP18	EIF5A
	AL355312.6	TSPAN31
	TTC9	MRPL46
	ENSA	WDR61
	RMND5B	MORF4L2
	SERPINB4	PPP1R2
	MORN2	PROM2
	NME1	SENP5
	EPHX3	VBP1
	UHRF1	CASK
	UBE2V2	NAXE
	PDLIM2	PCCB
	ATP5F1C	HSPA1B
	GLT8D2	RPL7L1
	VCP	ELP5
	MSMO1	AC092953.2
	DTYMK	ARL6IP4
	FTLP10	BCL11A
	PSMB2	CSK
	AURKAIP1	TMEM259
	COPE	MRPL4
	ASAH1	POLR2H
	MOCS2	ATXN10
	CNFN	MYDGF
	ZNF750	TXNDC9
	MRPS15	UNG
	RAB27B	STIP1
	UBE2A	TMEM147
	ATP5MC1	CRELD2
	NDUFA7	SNRPB2
	RAB11A	DYNLL2
	PLP2	BABAM1
	FAM129B	PRMT1
	LSM5	ZBTB38
	SH3BGRL2	SNU13
	ANLN	SMIM26
	DNASE1L3	RPS27L
	MRPL34	TMEM9
	LSR	POP5
	GLRX3	PPP2R1A
	CRAT	KPNB1
	CIAO2A	MFN1
	SRSF3	IFT80
	PSENEN	GGCT
	LGMN	TMED3
	RPP21	PDIA4
	UFD1	FAIM
	MRPL22	ALDH2
	PRR34-AS1	ITPR3
	RAB11FIP1	GCHFR
	SAMD9	NEDD4L
	MPC2	APP
	CENPF	AARS
	GALE	YIPF4
	REEP4	EHBP1
	AC078845.1	RALY
	COA3	CXCL1
	TWF1	TBCB
	TOMM40	P2RX5-TAX1BP3
	B3GNT5	HDGF
	HSPA4	LAMTOR5
	TMEM167A	B3GNT5
	TARS	NFE2L2
	NDUFA2	BAD
	NUDT5	IRAK1
	CCDC58	PHB
	CMAS	MRPL11
	HIST1H1C	MLF2
	AC008763.3	PFDN2
	CHMP4B	SMAD5
	MRPL47	CETN2
	COA6	NMD3
	PBK	MESD
	TMED9	METTL26
	MMAB	EIF2S3
	BICDL1	PDHA1
	NET1	NENF
	SKA2	VCP
	TEX30	TP63
	LAGE3	AC007192.1
	POLR2F	DNMT1
	BIRC5	TMEM230
	UBE2M	PPM1L
	NBEAL2	HNRNPA1P48
	NDUFAF8	GAS6
	TM9SF2	SEC23B
	AC093525.2	UNC45A
	DLEU1	NSFL1C
	SNRPE	NUCKS1
	TMPRSS11D	PCDH11X
	RRM1	TGIF2-RAB5IF
	ZNF286B	CLTA
	TTC22	HNRNPU
	SREBF1	PQBP1
	LYPLA2	ARIH1
	UPP1	NDUFB9
	ALG3	UFD1
	DANCR	XPOT
	CENPU	SNF8
	DNPH1	POLDIP2
	NDUFB5	TMEM97
	GHITM	NCL
	RAD9A	DYNLRB1
	TRIM28	CNN2
	BUB3	COASY
	THBD	IMP3
	PRDX4	PSMF1
	NDUFB10	NDUFA13
	TBCA	B4GALT1
	PPIC	STRAP
	RPN1	ACAP2
	GCHFR	TOMM40
	MCTS1	EFNA1
	NARS	GPS1
	CMPK1	MRPL55
	FEN1	RFC4
	PSMC2	MIEN1
	KLF4	IDH1
	LDLR	GALNT1
	PHB	EEF1E1
	EIF4G1	PHGDH
	MAOA	PHLDA3
	SNRPA1	SRSF6
	P4HB	EWSR1
	ERH	SNRPE
	SH3GL1	MAGEF1
	MRPL48	MELTF
	NAA50	HCFC1R1
	TYMS	AUP1
	MTX2	MBNL1
	PSMC5	MKKS
	PSMD7	DLG1
	ELL2	SIAH2
	PCMT1	HMGB3
	MTPN	EIF2B5
	MDH2	MCCC1
	EGFL6	PSMB1
	SRPRB	RBBP7
	TCP1	TFDP1
	DONSON	TXNIP
	RAD23B	MBD2
	RDH11	WRNIP1
	SEC23B	CBX1
	SSR3	CNIH4
	ACSL1	FEN1
	MRPL14	MAPRE1
	MKI67	TMED2
	ABCB6	TMED4
	IFI44	CDH3
	NOL7	PA2G4
	TMEM59	HPRT1
	PFDN2	PSME3
	PPL	FAM104B
	PRC1	MRPL41
	ZBTB8OS	COPS2
	CWC15	ITPA
	CLINT1	GSPT1
	CENPX	PRKX
	FAR1	C19orf53
	TMEM205	ATF4
	MND1	ALG3
	ARF4	TXNL4A
	DNAJC19	PSMC3
	PGRMC1	PSMD8
	POLR2E	MANBAL
	TSPAN6	POLR2E
	CCDC124	MRPL51
	CCDC190	DAZAP1
	NECTIN1	ADAM10
	HIGD1A	SNRNP70
	CKMT1B	CAB39
	VPS25	SRSF1
	ESRP1	RBX1
	TPM4	AL365205.1
	SRA1	C22orf39
	NOSIP	COL18A1
	VPS4B	GPX4
		LAGE3
		NAA20
		MXD3
		NAE1
		PSMD7
		CYB5R1
		MCM5
		ATP2A2
		TMPO
		BRI3BP
		RNPS1
		SLC25A39
		UBE2A
		SLC39A11
		LAMTOR1
		ACADVL
		PARP1
		ARF1
		IQGAP1
		NDUFAB1
		PFKL
		FLOT2
		MTHFS
		E2F4
		MRPS5
		MPDU1
		PSMA2
		POLD2
		RTF1
		YWHAB
		DUT
		RAB11A
		NDUFA12
		SCAMP2
		TMEM14B
		IPO5
		SPINT1-AS1
		EBP
		RNASEK
		DENR
		COPB2
		GJB2
		RTL8A
		HSBP1
		RTCB
		DNASE1
		UBXN1
		IDH3B
		GIPC1
		AP1B1
		ATP6AP1
		BUD23
		LSM4
		PCBP1-AS1
		DHX9
		TOMM20
		MPG
		C1orf43
		PTGFRN
		BLCAP
		ABCC5
		NDUFB11
		GINS2
		IRF6
		PTPN14
		MOB1A
		COPZ1
		TALDO1
		AHCYL1
		AC010132.3
		PPP2R5A
		CERS3
		ATP11B
		FABP4
		DAG1
		GBP6
		NDUFA4L2
		COL1A1
		SPARC
